# Supplementary material for: Lipidome Alterations following Mild Traumatic Brain Injury in the Rat
Source: Metabolites. 2022 Feb 5;12(2):150. doi: 10.3390/metabo12020150 (PMC8878543; doi:10.3390/metabo12020150)
Supplement: Supplementary file 1 [file metabolites-12-00150-s001.zip]

Archive with 2 entries (2 files):
- Excel Data File.xlsx
- mTBI Metabolites_SI_122621.pdf
