# Supplementary material for: Lipidome Alterations following Mild Traumatic Brain Injury in the Rat
Source: Metabolites. 2022 Feb 5;12(2):150. doi: 10.3390/metabo12020150 (PMC8878543; doi:10.3390/metabo12020150)
Supplement: Supplementary file 1 [file metabolites-12-00150-s001.zip › Excel Data File.xlsx]

## Sheet: Combined Data
Feature#	Mode	Molecular Weight	RT [min]	11A_T1_I3_G2_L1	11B_T2_I3_G2_L1	11C_T3_I3_G2_L1	11D_T4_I3_G2_L1	12A_T1_I3_G2_L1	12B_T2_I3_G2_L1	12C_T3_I3_G2_L1	12D_T4_I3_G2_L1	20A_T1_I3_G1_L1	20B_T2_I3_G1_L1	20C_T3_I3_G1_L1	20D_T4_I3_G1_L1	23A_T1_I3_G1_L1	23B_T2_I3_G1_L1	23C_T3_I3_G1_L2	23D_T4_I3_G1_L1	28A_T1_I3_G1_L1	28B_T2_I3_G1_L1	28C_T3_I3_G1_L1	28D_T4_I3_G1_L1	30A_T1_I3_G1_L1	30B_T2_I3_G1_L1	30C_T3_I3_G1_L1	30D_T4_I3_G1_L1	32A_T1_I3_G1_L1	32B_T2_I3_G1_L1	32C_T3_I3_G1_L1	32D_T4_I3_G1_L1	QC_11	QC_10	QC_9	QC_8	QC_7	QC_6	QC_5	QC_4	QC_3	QC_2	QC1	Ref_11	Ref_10	Ref_9	Ref_8	Ref_7	Ref_6	Ref_5
1	RPPos	152.059	0.83	2.66526e+06	1.41443e+06	1.40138e+06	1.89152e+06	1.18023e+06	2.32014e+06	1.5154e+06	763828	2.36267e+06	1.76638e+06	1.59275e+06	1.36633e+06	978818	1.39061e+06	1.92296e+06	1.95244e+06	1.07431e+06	2.08057e+06	1.68798e+06	1.86247e+06	1.15859e+06	627647	799274	861130	601027	574138	825818	585313	1.4653e+06	1.97047e+06	1.35727e+06	1.7675e+06	1.61992e+06	2.26326e+06	2.52291e+06	1.2875e+06	1.52005e+06	1.85754e+06	1.56273e+06	1.38225e+06	1.14886e+06	1.42307e+06	1.00304e+06	1.16092e+06	1.66581e+06	985728
2	RPPos	153.051	0.795	2.58554e+06	2.25391e+06	4.83375e+06	4.9017e+06	2.21854e+06	2.52123e+06	3.67814e+06	5.2979e+06	1.72306e+06	1.39615e+06	3.42206e+06	3.92007e+06	1.50221e+06	1.59354e+06	1.99397e+06	3.82201e+06	1.56219e+06	2.02395e+06	2.07335e+06	3.49596e+06	1.70328e+06	1.00349e+06	2.28842e+06	3.70426e+06	2.4223e+06	599774	3.55122e+06	3.28325e+06	2.73541e+06	2.47391e+06	2.68045e+06	2.24734e+06	2.27688e+06	2.99027e+06	3.01594e+06	3.00046e+06	2.9292e+06	2.22009e+06	2.36837e+06	4.99211e+06	3.30367e+06	4.2745e+06	4.26163e+06	4.24248e+06	4.06673e+06	3.88511e+06
3	RPNeg	153.891	0.852	3.72353e+06	2.49513e+06	3.35491e+06	3.94487e+06	3.47256e+06	4.02833e+06	4.2775e+06	4.22614e+06	2.69973e+06	3.8585e+06	3.73695e+06	3.89716e+06	3.3951e+06	3.99587e+06	3.78211e+06	3.94698e+06	4.12806e+06	3.57304e+06	4.20127e+06	4.15626e+06	3.65938e+06	3.41457e+06	3.96693e+06	4.23691e+06	3.31564e+06	3.82123e+06	3.02856e+06	3.64418e+06	3.75496e+06	3.69784e+06	3.57078e+06	3.67182e+06	3.69155e+06	4.00313e+06	3.42353e+06	3.88098e+06	3.90738e+06	3.40218e+06	3.76074e+06	3.68135e+06	3.32008e+06	3.72601e+06	3.59251e+06	3.84466e+06	3.69791e+06	2.70943e+06
4	RPNeg	153.985	9.581	390098	415811	368528	381308	383321	356568	340861	559540	336732	468966	417768	593481	396008	456845	286702	421919	379919	459510	490341	488666	710218	275997	401703	562199	624192	390667	499975	599859	536352	438201	220161	428845	349466	442336	468184	485279	413396	511132	315064	389038	274308	563033	312967	543837	341165	681113
5	RPNeg	153.985	9.63	469266	391528	331191	391913	461812	388802	260700	548457	432630	408095	425447	640751	370916	604931	491303	456212	382712	367995	519645	478812	658286	359158	388278	562553	729857	509362	448584	642239	382283	463134	388182	454382	424756	367763	355528	362091	575450	401404	364465	476024	551660	550544	500825	395626	409383	686221
6	RPNeg	153.985	4.526	185781	167981	232821	279467	269607	299845	257398	287903	308904	280480	280448	299884	305549	356804	287980	419361	306599	340461	391517	422159	262802	310093	264440	371975	137344	199488	302602	261465	274924	313742	314036	292976	281968	275163	299689	308971	318773	327695	249927	371279	453169	368616	392440	439203	407193	445809
7	RPNeg	154.026	0.966	1.78932e+06	1.90566e+06	1.27816e+06	821634	2.09049e+06	1.69285e+06	86840	532573	3.04602e+06	358664	1.48242e+06	227421	2.06549e+06	204990	123883	188258	259616	1.59117e+06	753876	673936	3.15161e+06	258148	69091.2	1.18263e+06	2.8407e+06	2.51691e+06	1.0456e+06	47254.7	1.47736e+06	2.20695e+06	2.36574e+06	2.08193e+06	399945	2.27689e+06	2.47634e+06	97651	2.23164e+06	1.80447e+06	1.83952e+06	458841	467056	708893	362089	442069	410836	807828
8	RPNeg	155.03	0.96	413884	291850	251416	149216	422369	273420	135928	111868	532874	377414	351248	165033	429183	184491	110303	67579.4	268019	276315	108889	68324.8	579201	516878	154282	180634	595600	452572	212582	170120	392762	389918	402429	396549	365062	389994	397380	422355	396593	366214	399043	97834.4	70591.4	72593.3	67856.9	76699.5	70625.6	70283.1
9	RPPos	155.035	0.785	1.58435e+07	1.2762e+07	1.16761e+07	9.26794e+06	1.75236e+07	1.41516e+07	8.4084e+06	7.47977e+06	8.90205e+06	4.30187e+06	6.11336e+06	7.26184e+06	4.13282e+06	5.19317e+06	5.26127e+06	6.526e+06	6.26756e+06	5.98792e+06	6.31863e+06	4.33696e+06	1.17899e+07	6.76607e+06	6.97815e+06	6.02946e+06	6.79043e+06	1.62969e+06	3.96558e+06	5.78738e+06	1.20249e+07	1.15551e+07	1.07988e+07	8.95432e+06	1.07336e+07	1.19939e+07	1.21108e+07	1.21833e+07	1.12862e+07	1.21272e+07	9.70092e+06	1.10698e+07	1.11409e+07	7.95621e+06	6.97496e+06	9.07963e+06	9.87521e+06	9.19066e+06
10	RPNeg	155.888	0.853	906271	914001	761497	1.09034e+06	853003	1.10292e+06	988658	1.11401e+06	895109	1.00646e+06	897599	1.07475e+06	919544	1.08748e+06	982425	1.01193e+06	964439	905645	1.20874e+06	954637	997325	954965	993275	1.07296e+06	905133	1.05391e+06	1.01866e+06	1.04238e+06	975902	948078	1.02856e+06	943688	895752	1.05951e+06	931495	1.05222e+06	881568	886488	1.06692e+06	878969	966976	1.01217e+06	760157	1.06091e+06	969651	964061
11	RPNeg	155.981	9.599	243293	462171	310544	414846	438066	373741	365560	275451	332795	451424	405695	362062	296938	339244	215743	198220	416300	364578	475486	346451	797603	417519	482940	396808	308806	489151	386701	545490	342998	471628	355399	312897	300779	392429	341266	462085	227574	370275	444294	297717	769106	579597	273118	444779	416391	314754
12	RPNeg	156.881	0.923	721248	658441	1.07247e+06	919180	993151	603185	654186	933472	580049	626155	660346	771295	594027	634021	481215	1.05513e+06	617757	540224	302596	1.44825e+06	855408	586476	578760	595199	973984	640702	1.00562e+06	4.59093e+07	842294	764100	703761	562690	621519	856864	1.0729e+06	763851	800015	648084	703457	796279	764843	659926	768809	535011	828463	762645
13	RPPos	157.11	0.81	2.30926e+07	1.87488e+07	2.11086e+07	2.28206e+07	5.35611e+07	2.90439e+07	4.20388e+07	3.21496e+07	1.98123e+07	1.7298e+07	2.01914e+07	1.72449e+07	9.53364e+06	1.59463e+07	1.42949e+07	1.94347e+07	1.86219e+07	2.48751e+07	1.50884e+07	3.33657e+07	1.69925e+07	1.07704e+07	1.38291e+07	1.94592e+07	2.08555e+07	6.0763e+06	1.50262e+07	1.85836e+07	3.15532e+07	2.02654e+07	2.66021e+07	1.55352e+07	2.74032e+07	2.76766e+07	3.196e+07	2.72472e+07	2.57012e+07	2.33336e+07	2.38402e+07	2.31314e+07	1.98725e+07	1.70547e+07	1.59195e+07	2.43482e+07	2.59263e+07	2.22021e+07
14	RPPos	157.11	0.9	6.76639e+06	5.99494e+06	4.17898e+06	3.37634e+06	8.89729e+06	9.58599e+06	9.2698e+06	1.23434e+07	7.30042e+06	3.55544e+06	5.11247e+06	4.05832e+06	3.19301e+06	2.33181e+06	2.19553e+06	3.05073e+06	8.02123e+06	1.05951e+07	6.08833e+06	6.41092e+06	6.69074e+06	3.47807e+06	3.6872e+06	5.53356e+06	6.25051e+06	1.88129e+06	3.13077e+06	5.61925e+06	7.86468e+06	6.21519e+06	6.5586e+06	8.50731e+06	6.63369e+06	1.00988e+07	5.11689e+06	9.07863e+06	7.14732e+06	7.20972e+06	6.867e+06	1.65908e+07	1.69321e+07	1.56174e+07	1.15256e+07	1.25564e+07	1.08669e+07	1.549e+07
15	RPPos	157.905	0.815	488714	526761	475412	179463	480520	582824	427157	481822	744820	367643	499012	369236	448983	450806	460714	412629	444507	469493	433179	424643	528977	409121	435606	413570	409061	383959	473254	450512	696681	490749	629109	514255	634237	553084	681046	612166	601299	514109	640053	577816	577974	516088	512467	465995	469820	560964
16	RPPos	157.957	2.719	87524.6	120248	79506.6	164522	71252.8	176396	99712.4	61895.6	74168.1	91279.3	189806	371542	58934.4	106418	436351	203038	55738.3	279263	316185	67425.9	166821	179894	100879	170381	67744.1	69355.3	145714	115713	252368	83217.5	81709.2	93885.1	100452	87580.5	103350	287394	91715.2	83376.2	193391	227514	110897	125128	140688	175499	146756	185999
17	RPPos	157.957	0.751	6.41137e+06	8.76546e+06	8.752e+06	1.76216e+07	1.46634e+07	1.59542e+07	7.37173e+06	1.12787e+07	1.00009e+07	1.73767e+07	8.25003e+06	1.2088e+07	5.7302e+06	1.01399e+07	1.30846e+07	8.44605e+06	8.90349e+06	1.18469e+07	1.10804e+07	1.14883e+07	7.85591e+06	8.38476e+06	1.48374e+07	8.82858e+06	8.45059e+06	5.94157e+06	2.58346e+07	1.68178e+07	1.07192e+07	1.37816e+07	9.39336e+06	9.55767e+06	1.15628e+07	1.34872e+07	1.42065e+07	1.41216e+07	1.52445e+07	8.07787e+06	8.17702e+06	5.53306e+06	1.18084e+07	5.67886e+06	1.10245e+07	7.14949e+06	7.91421e+06	1.27463e+07
18	RPNeg	157.988	2.774	658446	795436	566160	802753	676831	1.09658e+06	693577	638452	519535	814282	987096	882653	805830	833092	935978	763187	575074	1.34144e+06	1.04681e+06	979720	554847	975110	1.46223e+06	691996	768428	1.07595e+06	858991	817771	897144	1.09476e+06	1.12912e+06	914932	1.00288e+06	927261	1.13634e+06	794084	1.36019e+06	917715	914913	1.40606e+06	1.58638e+06	1.61448e+06	1.50439e+06	1.35415e+06	888260	1.42647e+06
19	RPNeg	157.988	2.531	395171	559808	786003	585714	228812	767259	929271	275995	264779	372225	458484	658501	406536	804590	803823	397961	240949	884562	671683	443023	228460	673073	926583	358146	785054	627097	842134	756808	614380	482773	612594	615735	497467	505362	609035	517609	611662	482812	641018	1.47403e+06	1.03624e+06	1.2289e+06	1.09651e+06	1.13119e+06	989483	940518
20	RPNeg	158.019	4.52	250733	252822	238558	360335	375070	256574	343662	331716	343017	170312	313784	264461	351394	262675	262525	327339	281863	250629	289805	377044	247489	344991	278902	297084	195111	230127	237852	204544	245154	252044	241991	272301	245467	262732	296345	260152	281965	272124	192847	288720	258729	142994	181169	195497	234619	165438
21	RPNeg	158.019	0.905	1.07867e+07	8.78674e+06	1.23435e+07	1.05887e+07	9.50015e+06	9.05666e+06	8.85867e+06	6.07256e+06	1.05072e+07	8.01222e+06	1.1189e+07	8.54376e+06	1.06806e+07	9.62231e+06	7.92955e+06	6.15635e+06	1.21092e+07	8.20915e+06	8.50509e+06	7.4827e+06	9.80097e+06	8.93435e+06	7.82917e+06	8.65654e+06	1.07493e+07	8.1917e+06	6.63446e+06	6.69912e+06	9.26312e+06	9.27823e+06	9.36675e+06	9.2053e+06	9.92693e+06	9.79648e+06	9.61266e+06	9.6952e+06	1.00909e+07	8.94977e+06	8.98558e+06	1.50594e+07	1.39815e+07	1.32011e+07	1.39109e+07	1.36277e+07	1.37722e+07	1.34557e+07
22	RPNeg	158.044	0.875	654880	841022	438467	273118	942056	379130	407213	505008	790022	267985	702110	249171	943250	283814	433611	518993	606822	623816	429061	361341	459250	395960	467058	342415	435578	350090	303832	316150	754816	637739	663801	868814	640358	701413	683261	550560	989960	476801	793634	736858	699596	709058	786914	743801	733739	659681
23	RPPos	158.96	0.766	36828	66733.6	92058.3	68532.9	34821.1	35280.8	84746.5	31684.6	74757.9	83527.7	74651.3	78414	27876.3	31941.6	30940.1	72611.5	31861.3	62391.1	32232.6	43402.4	129758	59561.9	102009	63887.1	38152	24497.3	112378	53505.5	29314.7	82440.6	69042.1	27806.4	27251.7	99579.9	89966.7	48385.2	87088	82648	78238.1	25073.4	26934.2	34675.2	33769.8	32624.8	42884.8	118554
24	RPPos	159.027	0.791	2.14034e+06	1.00802e+06	1.26337e+06	1.47514e+06	1.5196e+06	1.245e+06	1.30043e+06	879125	1.26611e+06	933591	1.71252e+06	901969	468938	534915	743786	1.11358e+06	1.05322e+06	1.05001e+06	638860	883728	1.6058e+06	856749	1.04981e+06	1.53582e+06	1.86093e+06	492144	901642	1.15708e+06	1.55358e+06	988236	1.08292e+06	1.21424e+06	1.227e+06	1.17638e+06	1.36879e+06	1.29076e+06	1.15557e+06	1.34045e+06	1.1591e+06	1.21586e+06	2.06314e+06	1.34334e+06	1.61468e+06	1.7789e+06	1.81546e+06	2.46045e+06
25	RPPos	159.068	0.797	1.0717e+07	7.91093e+06	1.01379e+07	5.99619e+06	9.20687e+06	1.0305e+07	6.74887e+06	2.6707e+06	1.29942e+07	1.11282e+07	1.0078e+07	7.26786e+06	3.95763e+06	7.48391e+06	1.30407e+07	4.71023e+06	7.38303e+06	5.40488e+06	5.12503e+06	4.19958e+06	9.32591e+06	5.95148e+06	7.19272e+06	8.66144e+06	7.53729e+06	2.60491e+06	3.9688e+06	4.33445e+06	8.19519e+06	9.28449e+06	6.88797e+06	7.64328e+06	6.58842e+06	9.88874e+06	9.70281e+06	9.73409e+06	8.66449e+06	8.58095e+06	6.42741e+06	4.36908e+06	3.82744e+06	2.99533e+06	3.27504e+06	3.69654e+06	4.00377e+06	3.15055e+06
26	RPPos	159.126	0.782	3.14317e+06	2.31485e+06	2.54951e+06	3.27294e+06	6.3729e+06	5.74872e+06	7.47126e+06	7.04395e+06	2.38863e+06	1.60114e+06	1.22516e+06	1.69439e+06	1.05763e+06	1.02903e+06	1.87526e+06	2.93478e+06	1.3931e+06	2.12137e+06	1.92124e+06	2.05213e+06	1.67651e+06	1.754e+06	1.91215e+06	3.18541e+06	1.85925e+06	734151	1.98349e+06	2.46394e+06	3.74051e+06	3.53824e+06	3.32341e+06	2.88993e+06	3.54492e+06	3.82153e+06	3.55487e+06	3.28187e+06	3.22084e+06	4.25366e+06	3.03898e+06	2.24553e+06	2.49371e+06	2.74415e+06	2.28604e+06	2.24607e+06	2.75108e+06	3.15324e+06
27	RPNeg	159.982	2.471	1.0467e+06	1.87519e+06	1.14841e+06	2.51037e+06	1.52733e+06	2.53024e+06	1.63269e+06	964139	1.55541e+06	2.88119e+06	2.40061e+06	2.76081e+06	1.14529e+06	3.34266e+06	3.66521e+06	1.55446e+06	2.03195e+06	3.441e+06	3.56945e+06	1.76788e+06	1.05063e+07	2.06215e+06	2.74319e+06	1.1882e+06	2.09343e+06	819138	721488	1.5058e+06	1.90699e+06	1.77565e+06	1.99393e+06	1.85328e+06	2.28615e+06	974379	2.58811e+06	1.55314e+06	1.6173e+06	1.56932e+06	2.35611e+06	5.2633e+06	3.72618e+06	1.10569e+07	7.04506e+06	6.09835e+06	8.03793e+06	8.94953e+06
28	RPNeg	159.982	2.528	7.53007e+06	9.7828e+06	8.4422e+06	1.2506e+07	6.61421e+06	1.99225e+07	1.17229e+07	8.84872e+06	9.90745e+06	1.46215e+07	1.22255e+07	2.0061e+07	1.10346e+07	1.4287e+07	2.29455e+07	9.13579e+06	9.63865e+06	1.62272e+07	1.70972e+07	1.42069e+07	1.06332e+07	1.68881e+07	1.84845e+07	9.87264e+06	1.23349e+07	1.39199e+07	1.81941e+07	1.63652e+07	1.44492e+07	1.20633e+07	1.61051e+07	1.03419e+07	1.40294e+07	1.86499e+07	1.73239e+07	1.56187e+07	1.51089e+07	1.127e+07	1.22152e+07	3.61536e+07	3.54252e+07	2.79212e+07	2.99484e+07	2.82323e+07	2.83221e+07	3.01461e+07
29	RPNeg	159.982	2.772	1.65362e+07	2.05854e+07	1.5469e+07	1.93436e+07	1.12074e+07	2.27331e+07	1.75356e+07	1.223e+07	1.03522e+07	2.98937e+07	2.01284e+07	1.97289e+07	1.24543e+07	1.83018e+07	2.20411e+07	2.00322e+07	1.29856e+07	2.02636e+07	2.14661e+07	2.26849e+07	1.49785e+07	1.90972e+07	1.91252e+07	1.25819e+07	1.68079e+07	1.93894e+07	2.66218e+07	2.36436e+07	1.9608e+07	2.40559e+07	2.17092e+07	2.2682e+07	1.9891e+07	2.32259e+07	2.23842e+07	1.94187e+07	2.09722e+07	2.01197e+07	2.41398e+07	2.64388e+07	2.96522e+07	2.84254e+07	3.20141e+07	2.44604e+07	2.50255e+07	3.21904e+07
30	RPNeg	159.982	3.185	1.32386e+07	6.18877e+06	7.3677e+06	7.29944e+06	2.81278e+06	7.19712e+06	4.22651e+06	2.90231e+06	4.3215e+06	2.06484e+07	1.2469e+07	3.89612e+06	3.6986e+06	5.60912e+06	5.95134e+06	6.92732e+06	3.23205e+06	4.04709e+06	5.6504e+06	6.36628e+06	9.75122e+06	7.01346e+06	4.65612e+06	2.71918e+06	6.47661e+06	1.20171e+07	1.26379e+07	5.90615e+06	9.34347e+06	7.48816e+06	6.91664e+06	7.41464e+06	5.49666e+06	9.68649e+06	8.85192e+06	8.7938e+06	7.22014e+06	6.95037e+06	8.66433e+06	8.98485e+06	9.5915e+06	1.00982e+07	8.07678e+06	8.85511e+06	8.05038e+06	9.46182e+06
31	RPNeg	159.982	4.521	6.6878e+06	6.79099e+06	6.97945e+06	9.34217e+06	9.34695e+06	8.57036e+06	1.12209e+07	1.16738e+07	9.46141e+06	1.11253e+07	8.81511e+06	1.00823e+07	1.24675e+07	1.04495e+07	1.06542e+07	1.30057e+07	1.13132e+07	1.17986e+07	1.46382e+07	8.52895e+06	9.76883e+06	8.19058e+06	1.00457e+07	1.32029e+07	6.69482e+06	7.81306e+06	7.60796e+06	1.03877e+07	1.05115e+07	1.12064e+07	1.00193e+07	8.63765e+06	1.11892e+07	9.92642e+06	1.00147e+07	9.62152e+06	1.19711e+07	9.3861e+06	1.05975e+07	1.19222e+07	1.10796e+07	1.1485e+07	1.10714e+07	1.22104e+07	1.04358e+07	9.83222e+06
32	RPNeg	159.986	0.799	38713	39340.1	83581.7	27931.7	74908.5	57451.8	44272.4	49047	101503	38614.6	78606.7	52690.8	80112.9	68503.1	75668.6	45321.5	134536	94711	101150	55215.3	96062.2	62164.9	66801.3	68759.5	105365	76063.6	72813.1	62345.5	77113.9	67797.8	68574.1	61914.7	69206.8	69180.2	79651.6	55163.2	67580.5	43906.9	95270	40988.6	52678.7	63572.5	32665.9	37114	21731.4	25805.3
33	RPNeg	160.073	0.932	352542	386902	233684	203004	494364	156694	158005	191429	540580	223208	299544	177128	486499	208544	169997	188409	208201	449858	262558	195088	400975	384055	207789	178608	196020	201605	170192	210723	514728	524776	486692	459120	515887	718401	470359	671975	425354	567551	440659	224604	212778	193797	191127	194366	203695	189941
34	RPPos	160.125	9.455	82709.1	79613.8	78261.6	180167	273709	67683.2	165553	231580	59873.7	77514.5	45035.4	56209.8	57157.5	43983.2	57556.8	67628.7	51760.4	79782.1	85808	61585.1	93045.5	63038.6	116823	123422	69891.2	55902.8	98351.2	69781.8	96903.1	66369	68366.3	78344.9	80190.5	64846.1	83963.7	87164.5	89251.7	58533.5	88412.9	166914	115030	147663	69243.2	94432.9	54478.9	120250
35	RPNeg	160.983	3.185	1.08609e+06	1.30494e+06	309656	939367	385263	426751	517400	316391	1.11942e+06	1.30786e+06	403108	1.06469e+06	502742	1.22926e+06	968456	249935	1.05908e+06	772763	742856	297535	457489	509605	671372	333930	776372	927790	533537	663638	1.11789e+06	959290	749975	610384	986373	881611	1.22802e+06	752847	955261	813155	1.01157e+06	1.26643e+06	1.43654e+06	1.33865e+06	1.02608e+06	1.17227e+06	1.05343e+06	1.20841e+06
36	RPNeg	160.983	2.772	2.03042e+06	2.7558e+06	1.45372e+06	2.12902e+06	1.25173e+06	2.60833e+06	1.82053e+06	814824	2.85551e+06	2.71591e+06	1.74021e+06	2.85894e+06	997243	2.58863e+06	3.18714e+06	1.72214e+06	2.15187e+06	2.35344e+06	2.69176e+06	2.65595e+06	1.44378e+06	2.12911e+06	2.04356e+06	1.36384e+06	1.96187e+06	1.79604e+06	2.28724e+06	2.2271e+06	2.01875e+06	2.83519e+06	2.2931e+06	2.21342e+06	2.18529e+06	2.37587e+06	2.42529e+06	1.91461e+06	2.74538e+06	1.89191e+06	2.56177e+06	3.87271e+06	4.56222e+06	3.85903e+06	2.89273e+06	3.34467e+06	3.16512e+06	3.71167e+06
37	RPNeg	160.983	4.521	830744	792543	1.05343e+06	1.09635e+06	1.23463e+06	1.75454e+06	1.34525e+06	1.19207e+06	1.25983e+06	1.38771e+06	1.19724e+06	1.62847e+06	969866	1.36008e+06	1.12513e+06	999317	1.02541e+06	1.7248e+06	1.42348e+06	1.01607e+06	1.23666e+06	1.02676e+06	998607	962916	923105	489118	1.2002e+06	1.60748e+06	1.22771e+06	1.30895e+06	1.26683e+06	1.0537e+06	1.38484e+06	1.36099e+06	1.22954e+06	1.41333e+06	1.6057e+06	832848	1.28801e+06	1.18879e+06	1.22365e+06	1.14637e+06	1.23547e+06	1.23264e+06	1.21931e+06	1.40811e+06
38	RPPos	161.043	0.788	1.8434e+06	1.56043e+06	2.14247e+06	1.3839e+06	1.5996e+06	1.75214e+06	2.15131e+06	1.59235e+06	1.76073e+06	1.12566e+06	1.28215e+06	1.16362e+06	835484	1.15456e+06	1.34485e+06	1.50466e+06	1.69908e+06	1.45941e+06	1.2628e+06	1.51656e+06	1.44257e+06	993721	1.52656e+06	1.52567e+06	1.83196e+06	639044	1.70262e+06	1.22571e+06	1.5378e+06	1.36706e+06	1.36236e+06	1.16967e+06	1.42035e+06	1.27642e+06	1.80355e+06	1.34061e+06	1.51068e+06	1.57738e+06	1.12243e+06	1.71489e+06	1.49209e+06	1.38706e+06	1.43577e+06	970803	1.59905e+06	1.62799e+06
39	RPPos	161.048	0.927	267248	253525	111559	63813.2	235787	64847.6	64872.5	55364.9	555748	117178	307198	90190.7	242700	79798.3	68182.3	74470.2	80737.6	123028	100555	67768.2	216375	104837	111334	78533.6	115489	82486.1	83350.8	73027.6	337842	296688	338411	264200	314071	279487	329986	328739	385906	229172	331469	99959.6	119156	84414.6	81547.9	96689.9	122795	97226.9
40	RPNeg	161.069	0.975	65582.2	108876	36048.7	32235.9	63123.7	46403	33973.5	38473.9	89153.9	39743.8	38629.5	40713.8	158856	38989.4	40904.2	37812.1	46039.2	45590.6	72451.9	35723.5	44185.9	62855.7	41440.3	36424.7	38554	59329.2	32779.4	44459.4	110504	92922.8	108255	104402	89068.9	109695	106342	112101	130526	103347	82936.5	69885.4	65597.5	78211.5	68941.6	86456.7	82489.2	92536.3
41	RPNeg	161.922	0.849	2.37785e+06	1.52039e+06	1.87811e+06	2.61564e+06	2.39701e+06	2.87437e+06	2.09154e+06	2.94506e+06	2.31379e+06	2.43303e+06	2.33583e+06	3.135e+06	2.04907e+06	2.48855e+06	3.20547e+06	3.34543e+06	2.79687e+06	2.55269e+06	2.78516e+06	3.15788e+06	2.44818e+06	2.58233e+06	2.25577e+06	2.82499e+06	2.78444e+06	2.76315e+06	2.12394e+06	3.12784e+06	2.63663e+06	2.40597e+06	2.68116e+06	2.52929e+06	2.97662e+06	2.62183e+06	2.09588e+06	2.56219e+06	2.58768e+06	2.70178e+06	2.6088e+06	2.3776e+06	2.17393e+06	2.30415e+06	1.90442e+06	2.23325e+06	2.52812e+06	2.28222e+06
42	RPNeg	161.981	2.532	117857	464691	196847	211919	106039	349728	298883	179950	198955	196847	189302	483962	181039	530261	535857	344209	256421	456273	584638	337349	198149	249969	396651	151634	476702	409102	491978	378854	363181	600435	467870	427744	357269	368904	285620	447753	444041	499576	456083	918284	1.13422e+06	570074	778729	1.10207e+06	622189	882114
43	RPNeg	161.981	2.773	512445	650417	516598	508248	324214	475710	475561	428218	317601	828219	678508	480475	497352	498081	556999	469877	400174	830274	601904	643111	252895	584324	450187	398909	671853	589912	705309	547499	531503	803610	570879	421103	751215	628212	618652	436506	671440	550230	699053	697185	899604	666807	836408	618632	803376	417127
44	RPNeg	161.981	3.181	75138.5	127165	127140	52686.3	125950	94346.5	88440.4	78982.1	84348.8	630495	96871.2	159271	125974	163596	179595	79941.9	97920.3	131584	177977	69112.7	137043	119267	129062	90537.5	129345	85608.4	114861	154464	167510	157998	184441	176301	166115	200477	157457	133496	180699	205733	148138	278615	295355	269891	200877	155172	268172	206737
45	RPPos	161.99	0.81	727492	650120	608910	484564	899823	455214	486831	461256	665389	418169	499616	405444	413032	524290	496946	481140	418676	476198	450848	449404	449960	458139	509881	487089	449052	400875	577879	616294	802968	763754	781489	516425	859769	798930	801996	837585	695776	803269	699271	585694	458827	603206	523303	471452	513488	615498
46	RPNeg	162.006	0.89	136653	110949	202465	142606	86792.3	279700	149782	83698	181178	264729	286234	304208	84856.4	212265	578888	442948	187611	232362	427902	246649	90583.3	437081	329154	92331.1	131235	342482	290135	418205	212139	184335	216326	217657	247338	189633	216213	256783	151113	175398	250914	293004	343617	449487	447956	392025	407993	438552
47	RPPos	162.024	0.845	2.7015e+06	1.75021e+06	2.24184e+06	2.12823e+06	2.66495e+06	1.97484e+06	2.5772e+06	1.87501e+06	2.66892e+06	1.89215e+06	2.90832e+06	2.68308e+06	1.19853e+06	903276	1.44041e+06	2.35852e+06	2.0644e+06	1.40791e+06	1.48996e+06	1.82155e+06	2.59325e+06	1.51057e+06	2.06664e+06	2.37753e+06	2.64876e+06	766566	2.40134e+06	2.16627e+06	2.64909e+06	2.12995e+06	2.16178e+06	2.19123e+06	2.1169e+06	2.62928e+06	2.23547e+06	2.51785e+06	2.2641e+06	2.31148e+06	2.26858e+06	2.87984e+06	306515	2.24495e+06	143962	2.71166e+06	3.26101e+06	2.87378e+06
48	RPPos	162.109	0.869	8.19107e+06	4.93504e+06	7.23045e+06	1.18199e+07	9.49906e+06	8.29136e+06	9.05088e+06	1.07023e+07	3.94658e+06	3.7336e+06	2.16099e+06	5.50606e+06	2.24685e+06	4.01958e+06	3.58374e+06	7.43099e+06	3.74751e+06	4.873e+06	3.29537e+06	7.87924e+06	5.70812e+06	3.15469e+06	2.87551e+06	6.96357e+06	4.78584e+06	2.00078e+06	5.18884e+06	8.73926e+06	5.8543e+06	6.378e+06	5.06778e+06	4.30035e+06	6.1676e+06	7.37895e+06	6.88223e+06	6.62851e+06	6.01616e+06	5.8056e+06	4.65186e+06	4.40038e+06	3.94317e+06	4.05563e+06	3.99738e+06	4.41165e+06	4.05514e+06	4.38771e+06
49	RPPos	162.141	2.474	27296.7	53476.8	28888.5	34231.9	342783	39623.7	45705.2	32146.7	37643	45868.5	32604.1	73900.5	32292.2	51112.4	78724.4	135974	39480.5	45179.2	57832.5	48344.8	76424.6	57790.3	45337.5	37571.7	29053.5	41932.2	253214	75068.9	153865	98554.7	218497	131980	173599	135841	133378	153220	141899	143471	163604	185285	167615	144356	150585	106066	123306	99221.1
50	RPPos	163.022	0.793	2.45764e+06	1.61192e+06	2.39214e+06	1.99595e+06	2.64978e+06	2.25588e+06	2.27864e+06	1.89132e+06	2.32883e+06	1.72954e+06	2.63091e+06	2.44263e+06	744077	781020	1.26651e+06	1.72126e+06	1.82563e+06	1.25571e+06	1.40552e+06	1.7842e+06	2.44074e+06	1.45343e+06	1.65288e+06	2.37067e+06	2.83664e+06	693300	1.84223e+06	2.24207e+06	2.29823e+06	2.06085e+06	2.15069e+06	1.34202e+06	1.70028e+06	2.3169e+06	2.23674e+06	2.50856e+06	2.18446e+06	1.79338e+06	1.89126e+06	2.33097e+06	2.47032e+06	2.17676e+06	2.24805e+06	2.58358e+06	3.04876e+06	3.2024e+06
51	RPNeg	163.063	0.97	81635.1	134616	90098	56669.4	69019.7	61113.9	46213.5	44055.6	129799	62062.3	103452	50992.7	118591	50538.4	52250.6	51932.6	61484.5	52819	53375.2	50996.6	67646.7	72351.8	72879	47136.8	70497.6	55260.6	52888.9	54490.4	118616	91000.5	105144	124320	131625	114116	104339	100704	109557	125157	102107	60510.4	60640.1	57043.7	57747.8	57297	66653.3	61454.2
52	RPPos	163.913	0.824	2.19359e+06	2.59422e+06	2.98206e+06	3.61439e+06	3.48617e+06	3.78947e+06	2.48456e+06	2.45425e+06	3.94803e+06	2.13015e+06	3.13893e+06	4.15691e+06	2.36993e+06	2.15121e+06	2.6958e+06	3.84773e+06	2.65486e+06	2.92984e+06	2.14539e+06	3.31683e+06	2.63881e+06	2.29815e+06	2.79186e+06	1.38095e+06	2.37665e+06	662925	2.38026e+06	2.06171e+06	3.77804e+06	3.58515e+06	3.33136e+06	3.2657e+06	3.04736e+06	2.57227e+06	3.71647e+06	3.89208e+06	3.42641e+06	3.61988e+06	3.2629e+06	4.06065e+06	3.1564e+06	4.04501e+06	3.53666e+06	3.7061e+06	3.36862e+06	4.4353e+06
53	RPNeg	163.92	0.849	972152	923964	947463	1.23773e+06	1.03308e+06	1.15518e+06	1.15265e+06	1.26449e+06	1.05101e+06	1.17047e+06	985550	1.36057e+06	884085	1.14086e+06	1.51344e+06	1.40115e+06	1.32597e+06	1.14814e+06	1.43216e+06	1.6712e+06	955138	1.03332e+06	1.07374e+06	1.14281e+06	1.07403e+06	1.07459e+06	1.12958e+06	1.37122e+06	1.1636e+06	1.03368e+06	1.19795e+06	1.18254e+06	1.14138e+06	1.08144e+06	1.05357e+06	1.18106e+06	1.20694e+06	1.12429e+06	1.10174e+06	1.10177e+06	1.03337e+06	937322	1.16818e+06	1.11403e+06	1.10846e+06	934682
54	RPNeg	163.964	0.888	162777	180412	115960	140823	156567	114623	112810	82170.2	161497	121905	146841	82675.5	158819	125163	81527.1	95751	97086.8	120947	74289.8	79729.8	103655	113838	98070.6	97534.3	136717	92178.8	128691	123717	145677	134862	145065	123028	141260	117334	105278	123331	129981	153175	152648	109352	90562.2	199224	178765	165450	137867	237686
55	RPPos	164.006	0.79	388847	365927	462124	339300	336402	424459	305757	359083	423963	486951	573027	448417	291377	345963	329351	305006	473121	320932	520569	389561	396811	247731	291815	331660	708092	293215	335580	616904	381381	355419	314873	352691	298011	353854	322509	399933	453399	384613	347110	303656	213998	363051	383208	273929	344162	406842
56	RPNeg	164.047	0.927	134231	160498	144085	115273	143681	119151	122622	106094	313020	134567	213666	145711	267682	105803	412781	107449	135385	144645	279977	111952	206567	187298	988523	273795	154637	115544	560354	167352	240299	301817	374637	236338	315053	239697	259030	292350	292750	280571	295121	135116	148902	122197	127528	137370	158223	146364
57	RPNeg	165.843	0.981	847964	866158	174747	691124	1.02431e+06	1.19735e+06	1.14314e+06	719589	1.28027e+06	1.24343e+06	837302	1.14582e+06	1.78603e+06	656059	1.0241e+06	804745	2.02865e+06	2.49435e+06	2.65408e+06	1.61283e+06	1.28555e+06	1.37899e+06	2.01681e+06	1.92048e+06	1.08354e+06	1.58974e+06	1.59734e+06	1.05716e+06	1.42402e+06	1.18198e+06	1.16897e+06	1.35242e+06	1.16477e+06	838936	1.08486e+06	1.14297e+06	917345	1.00673e+06	1.6561e+06	278670	288088	254986	418046	274111	362070	391400
58	RPNeg	166.048	0.901	1.07169e+06	764144	1.0744e+06	1.25405e+06	1.0091e+06	303932	611025	883034	602048	443483	793120	615662	1.14206e+06	533090	754741	436732	577636	710508	531802	985435	886873	632645	595931	861286	551246	971832	322848	534798	1.17947e+06	1.27642e+06	728580	761293	946547	1.42075e+06	1.29019e+06	1.1335e+06	759422	1.1118e+06	1.08883e+06	776641	2.04954e+06	872806	764602	852768	1.24089e+06	1.34271e+06
59	RPNeg	166.063	0.956	558454	486310	275059	165980	492088	281288	212339	92911.7	1.11075e+06	748507	1.08485e+06	564109	471143	270962	276706	173866	322939	250312	215089	287529	511224	412256	299647	596631	756450	516499	707966	258120	664444	503452	548417	623248	676134	524747	532988	447814	544254	457266	857982	452643	238217	412706	692526	567878	552486	595317
60	RPPos	166.08	0.841	1.08375e+06	1.15922e+06	1.06685e+06	724487	1.78526e+06	1.07533e+06	1.21278e+06	841304	1.40014e+06	945130	1.05737e+06	798351	688322	525561	593170	469285	866226	809715	339135	801935	1.2522e+06	870448	606330	1.1657e+06	1.75276e+06	336179	872346	870709	1.58948e+06	1.348e+06	1.25828e+06	1.47956e+06	1.4139e+06	1.68139e+06	1.26112e+06	1.47742e+06	1.51511e+06	1.39458e+06	1.42133e+06	1.29486e+06	1.2171e+06	1.08994e+06	824081	1.1394e+06	1.07292e+06	1.16448e+06
61	RPNeg	167.007	0.813	308644	227925	205266	155745	273155	361233	106232	58295.7	10471.7	15298.3	33772.2	26228.7	11358.4	13659.9	23793.8	31270.7	14004.2	11334.8	26097.9	31311.5	11224.3	12439.2	30635.7	32377.4	19061.5	10391.9	33407.6	30567.8	79401	78035.6	65429.6	58820.6	63743.4	78496.6	68610.5	82968.6	100559	69389.5	58432.9	26968.4	28534.4	30699.7	41285.5	30487.7	21233.3	47804
62	RPNeg	168.028	0.867	1.24232e+07	1.25048e+07	7.26222e+06	9.34691e+06	9.73171e+06	7.54828e+06	5.57448e+06	2.76549e+06	9.35296e+06	5.83049e+06	4.27693e+06	5.59485e+06	1.17372e+07	1.02971e+07	5.46016e+06	3.5291e+06	8.54773e+06	1.02718e+07	8.49409e+06	2.73485e+06	1.05745e+07	9.65935e+06	9.09153e+06	2.00238e+06	7.36928e+06	4.60599e+06	2.00148e+06	2.12162e+06	7.84401e+06	8.34154e+06	8.0646e+06	7.85707e+06	8.19687e+06	8.52364e+06	8.52122e+06	8.54701e+06	6.04848e+06	8.36004e+06	8.76564e+06	2.15125e+06	2.91607e+06	2.84655e+06	2.0674e+06	2.30405e+06	2.00814e+06	2.95876e+06
63	RPPos	168.051	0.793	2.33426e+07	1.41751e+07	2.09762e+07	1.89824e+07	2.11573e+07	1.87904e+07	2.3825e+07	1.3543e+07	1.65342e+07	1.87822e+07	1.73722e+07	1.89109e+07	7.33166e+06	1.142e+07	1.04353e+07	2.19485e+07	1.38852e+07	1.20157e+07	1.46413e+07	1.53326e+07	1.73523e+07	1.06566e+07	1.80393e+07	2.0252e+07	1.93687e+07	8.62682e+06	1.73552e+07	1.6507e+07	1.65638e+07	1.58298e+07	1.55358e+07	1.27577e+07	1.62572e+07	1.65718e+07	1.79075e+07	1.57384e+07	1.67284e+07	1.61043e+07	1.3945e+07	9.04113e+06	8.44711e+06	8.40386e+06	7.8802e+06	1.05427e+07	9.53125e+06	9.36005e+06
64	RPPos	168.979	0.787	4.28419e+06	3.36186e+06	3.2451e+06	4.50751e+06	3.88339e+06	3.29914e+06	2.75401e+06	3.30588e+06	3.54311e+06	2.83783e+06	3.36969e+06	4.71858e+06	1.02908e+06	2.13964e+06	2.43263e+06	2.91759e+06	2.21569e+06	4.33697e+06	2.98728e+06	2.25258e+06	3.43185e+06	2.6867e+06	3.67823e+06	3.26039e+06	2.86205e+06	991629	1.70403e+06	1.99307e+06	3.20533e+06	3.54743e+06	3.53426e+06	3.34729e+06	3.73995e+06	2.89737e+06	3.94084e+06	3.35217e+06	3.11148e+06	3.16582e+06	3.73507e+06	4.05817e+06	4.22754e+06	3.83334e+06	3.3106e+06	3.49827e+06	4.05291e+06	3.69277e+06
65	RPNeg	169.031	0.877	827851	606065	216571	368088	294367	568101	179372	85161.9	370754	397361	185549	170663	400395	386227	148827	90616.1	253926	396307	249037	72795.6	448049	288842	283871	78438.8	237352	256967	97874	99127.1	329825	401543	194035	285895	267334	341031	348280	313976	337499	294142	306538	85194.6	77775.3	79973.7	81782.3	100512	92924.5	94495.4
66	RPPos	169.11	0.895	111808	72399.1	77293.8	72823.7	83122.9	75236.9	72324.1	64110.1	81045.7	60133.5	85839.7	70386.5	80198.1	73547.9	87536.7	71962.6	1.46662e+06	4.36566e+06	2.76071e+06	75605.6	1.88531e+06	2.58217e+06	868297	1.35242e+06	65206.2	76547.1	61624.1	72857.3	265457	290584	254383	263771	260944	352530	231126	317145	273931	215450	299057	93436.4	91964.3	100237	85040.4	79867.4	77105.6	109946
67	RPNeg	169.865	0.856	230117	182984	125240	121937	108812	108164	108370	94517.8	90206.8	135316	166880	82757.8	239388	177161	93641.8	104233	106331	90845	94397.7	113981	123214	137966	161080	106753	118257	98499.9	134707	130819	173850	94883	211803	97577.1	107115	170402	159046	182823	134972	201300	183360	110376	85478.5	89615.8	98437.5	106176	108032	125520
68	RPPos	171.033	0.803	2.10683e+06	1.57785e+06	2.27121e+06	2.16551e+06	2.10216e+06	1.80495e+06	1.58877e+06	1.35493e+06	2.1152e+06	1.41401e+06	2.15995e+06	1.45165e+06	1.00121e+06	1.08998e+06	1.11617e+06	1.74108e+06	1.44201e+06	1.13874e+06	1.34031e+06	1.17988e+06	1.86793e+06	995129	1.46993e+06	1.61106e+06	1.35898e+06	549742	1.6086e+06	1.29524e+06	1.93624e+06	2.17702e+06	1.95349e+06	1.76103e+06	1.69547e+06	1.89639e+06	2.37364e+06	2.1919e+06	1.90739e+06	2.01132e+06	1.78803e+06	1.10435e+06	913684	685748	816903	702626	678925	965671
69	RPNeg	171.951	0.852	2.76718e+06	2.76322e+06	3.48008e+06	3.31561e+06	2.81607e+06	4.42216e+06	4.01565e+06	4.81837e+06	2.27409e+06	3.01665e+06	2.43128e+06	3.4328e+06	2.55016e+06	4.28528e+06	5.11686e+06	4.41523e+06	3.54888e+06	2.32268e+06	3.76158e+06	5.1442e+06	3.1137e+06	4.57071e+06	3.77789e+06	3.17918e+06	2.14245e+06	3.16518e+06	2.95592e+06	3.48195e+06	3.74414e+06	2.52812e+06	3.09988e+06	2.44241e+06	3.72377e+06	3.51964e+06	3.18236e+06	2.86611e+06	4.1488e+06	2.60609e+06	2.98135e+06	4.16523e+06	3.27567e+06	1.61715e+06	2.60974e+06	2.97485e+06	2.4175e+06	2.65615e+06
70	RPPos	172.125	2.473	107031	152249	110936	43040.2	1.12093e+06	82186.8	179426	135250	174212	162603	115680	228052	43629	113755	197232	355347	74814.7	98879.4	157255	147114	207189	212599	163821	136702	108068	186828	569735	159699	465074	489379	476013	346030	378111	408496	437146	460712	617298	315991	448145	715173	631030	742919	456575	491182	515158	330932
71	RPPos	172.125	2.569	38724.8	71636.6	42803	42312.5	427769	37470.1	41059.8	96868.1	101168	15662.7	39471.1	31067	65393.4	57035.7	21973.7	183409	40560	53563	66281.5	117660	104370	94447.7	71744.1	34483.4	61164.6	23572.5	185935	79901.3	181784	225988	108674	166314	190516	177809	167681	154677	204701	199967	151537	244778	197659	169988	183417	195345	131565	157536
72	RPPos	172.441	5.223	641848	429567	1.3099e+06	421340	393183	387849	576335	184829	984980	283626	546561	172292	661964	736318	429579	439235	211441	400234	286905	405351	390274	310848	290471	181152	248358	814566	1.30059e+06	702665	507599	671726	676882	561904	328922	556327	544894	687675	634579	485825	695137	150886	313184	512349	345147	284320	189848	295123
73	RPPos	173.006	0.794	2.31135e+07	1.44764e+07	2.09548e+07	1.89679e+07	2.12155e+07	1.86694e+07	2.38783e+07	1.36402e+07	1.66875e+07	1.85872e+07	1.77356e+07	1.90276e+07	7.45222e+06	1.1508e+07	1.05265e+07	2.1935e+07	1.39733e+07	1.22535e+07	1.47237e+07	1.54027e+07	1.77099e+07	1.10433e+07	1.78496e+07	2.0245e+07	1.8855e+07	8.69054e+06	1.69375e+07	1.63655e+07	1.67326e+07	1.61788e+07	1.58476e+07	1.19891e+07	1.64042e+07	1.69124e+07	1.78892e+07	1.58683e+07	1.67017e+07	1.65156e+07	1.39461e+07	1.03133e+07	9.74537e+06	9.41447e+06	8.79416e+06	1.14853e+07	1.04525e+07	1.02929e+07
74	RPNeg	173.105	0.958	588243	641191	770367	137507	496473	312707	1.87243e+06	170022	1.33247e+06	700856	2.21853e+06	255026	991904	1.2645e+06	1.28878e+06	347475	1.51807e+06	3.23321e+06	3.16807e+06	576553	1.71455e+06	2.37479e+06	3.31236e+06	1.20751e+06	996137	1.35844e+06	3.07857e+06	439233	1.12048e+06	1.09751e+06	1.33874e+06	964500	1.36057e+06	1.39359e+06	1.75221e+06	1.30645e+06	1.17738e+06	1.28595e+06	769726	749757	875047	598736	752691	681243	1.21455e+06	858372
75	RPPos	173.116	0.806	614514	675476	502679	459336	771302	404399	435730	454888	631709	405192	571254	352214	579598	472178	464245	453269	446931	397245	563519	404738	802286	537772	441934	452818	431238	376523	502360	538232	1.25117e+06	741393	597624	687131	726160	958935	820350	861666	898262	962862	807570	474627	512926	517644	499222	421849	484030	501532
76	RPNeg	173.993	0.904	355181	310163	161049	238610	229251	138184	166436	145198	367321	131313	175531	157883	255271	272841	145486	131619	164896	160259	134533	141581	205823	262742	159992	144570	156335	140629	147689	151297	246217	243413	185535	202819	251995	226026	312112	197340	261324	200507	226533	336489	337142	298402	266309	265167	207660	278939
77	RPNeg	173.999	0.959	2.29541e+06	1.71129e+06	762702	776162	1.69978e+06	769944	197530	120764	2.8366e+06	2.34408e+06	1.93444e+06	1.25668e+06	2.06941e+06	78881.1	1.13788e+06	299898	300959	2.41472e+06	336553	808279	357598	1.94464e+06	1.33477e+06	1.32853e+06	3.8041e+06	2.54476e+06	1.18207e+06	869934	2.26734e+06	2.41094e+06	2.37757e+06	1.95442e+06	1.58233e+06	413744	2.50198e+06	2.40408e+06	2.47111e+06	1.95908e+06	176970	1.95827e+06	1.83262e+06	1.71109e+06	1.93046e+06	1.9369e+06	1.8333e+06	1.85004e+06
78	RPNeg	173.999	0.879	3.90096e+06	3.12886e+06	2.33605e+06	1.57934e+06	4.54633e+06	2.27123e+06	1.79659e+06	913415	5.29557e+06	6.07231e+06	3.14504e+06	2.06755e+06	3.35453e+06	2.05231e+06	1.69101e+06	865813	6.65306e+06	4.54367e+06	3.15009e+06	1.01867e+06	8.20915e+06	4.04848e+06	2.47463e+06	4.13624e+06	5.99073e+06	4.36126e+06	2.07315e+06	1.96032e+06	3.84022e+06	5.68298e+06	3.34882e+06	3.73338e+06	4.29276e+06	4.25689e+06	4.1189e+06	4.09754e+06	4.09668e+06	4.73127e+06	4.06916e+06	3.30905e+06	4.49852e+06	3.02845e+06	2.96484e+06	2.87101e+06	3.37317e+06	2.72307e+06
79	RPPos	174.027	0.806	1.5981e+06	1.02641e+06	1.81368e+06	456296	1.41193e+06	2.70322e+06	2.04192e+06	1.34139e+06	2.69047e+06	2.29957e+06	2.83685e+06	2.06349e+06	658910	3.7122e+06	3.48873e+06	2.81547e+06	2.30044e+06	1.66722e+06	2.71612e+06	1.68724e+06	944611	1.77146e+06	2.15806e+06	1.12712e+06	2.442e+06	1.54869e+06	1.66697e+06	1.54283e+06	1.51237e+06	1.39643e+06	1.78307e+06	1.53354e+06	1.68174e+06	1.91567e+06	2.15542e+06	1.91428e+06	1.80615e+06	1.29503e+06	1.34531e+06	233572	195845	228722	193130	169875	186474	213947
80	RPNeg	174.1	0.846	316438	75354.9	95755.7	116600	111713	121409	150603	72959.3	76737.3	106719	158696	71125.8	75358.3	75538	72344.5	81741.5	81801.6	70514.6	73020.7	77274.2	93942.5	79701.2	73281.1	81318.5	91250.4	75448.3	103895	100111	101215	112987	74468	138274	126263	91025.8	147579	94390.7	103174	93468.5	115522	168954	151007	229906	139425	201088	519158	122929
81	RPNeg	174.111	0.803	847540	694268	520375	744805	778040	440194	421179	697842	938777	363494	769997	676125	730849	397966	373054	651077	767529	769279	521959	504486	1.02032e+06	759493	578584	480135	476993	315836	273427	454212	821850	894640	841517	887396	879568	987973	854401	896857	930157	906050	757783	242105	251855	208023	210322	212760	316020	190352
82	RPPos	174.141	2.474	28034.5	58843.4	31225.1	36946.5	424311	43053.2	48150.7	35436.9	41922.2	44461.6	35114.3	82052	35329.2	56048.9	86861.4	129256	43366.1	50118.4	63897.8	48660.4	46529.4	63397.6	49501.1	22523.6	24925.5	45859.4	180719	69790	123243	106588	103029	63272.9	173722	95959.8	133645	77916.1	131746	131072	124222	166469	156377	153547	141589	158059	154895	103622
83	RPPos	174.141	9.157	188364	239543	136024	177452	316907	178206	277957	138157	333519	264745	176053	133774	110826	120539	277713	91771.7	111736	148139	164551	124895	273466	130712	237835	283481	103333	115133	89217	125698	154122	212388	142742	230638	164710	226858	235585	288079	219722	106545	150406	247531	341057	221882	122653	333577	337843	254776
84	RPNeg	174.442	5.307	31429.1	66213	47309.3	86997.2	84092.9	67591.9	58789.1	78742.5	25399.1	5058.97	78450.6	22129.6	55031.7	123689	63418.4	129457	118581	164562	36855.2	91080.1	33259.7	119156	77247.5	28798	74291	17620.4	34684.9	54465.9	60487.1	86769.2	29467	78156.9	65184.4	33414	67244.4	87530	68541.9	85305.3	24122	20708.5	50615	61047.9	36221.1	113088	25334.4	25595.4
85	RPNeg	174.97	1.024	1.69469e+06	1.29579e+06	1.75781e+06	2.03085e+06	1.41443e+06	1.30416e+06	1.29262e+06	1.02237e+06	1.13455e+06	1.02826e+06	1.60673e+06	1.19637e+06	1.84369e+06	1.4406e+06	1.24712e+06	963011	1.83759e+06	1.23863e+06	1.26504e+06	1.12708e+06	1.57948e+06	1.27753e+06	1.34752e+06	1.35647e+06	1.20996e+06	1.28121e+06	854967	357864	1.2312e+06	1.31913e+06	1.39655e+06	1.35675e+06	1.4179e+06	1.33968e+06	1.38628e+06	1.22253e+06	1.30929e+06	1.54041e+06	1.07709e+06	1.31901e+06	1.37402e+06	1.43319e+06	1.3209e+06	1.37206e+06	1.5526e+06	1.49341e+06
86	RPNeg	174.994	0.862	263584	271510	292150	156703	390414	164757	168159	175986	853228	153754	490072	237999	518178	172182	185570	150319	189955	182253	180465	187296	438918	317384	158893	166423	324194	194180	155960	164420	420597	435897	635751	758687	525190	525068	461763	629404	430162	526019	562439	186652	179112	174086	177669	178671	170001	185157
87	RPNeg	175.002	0.958	297414	275958	141457	83550	202093	183025	51469.7	53738.7	467445	287250	187433	138665	293953	83535.9	71226.6	63735.4	397427	370319	66333	58360.5	473178	316953	158914	177708	521575	329822	146606	63528.3	328849	301852	323949	295830	295306	371291	250694	290795	414766	299365	283730	248659	248707	190226	295329	224831	282992	176410
88	RPPos	175.033	0.785	1.40865e+06	1.05412e+06	2.31583e+06	2.21249e+06	952106	853139	1.58046e+06	2.27174e+06	630758	656881	1.48091e+06	1.75103e+06	614929	775946	874964	1.77054e+06	490987	843351	941893	1.45766e+06	993221	383700	1.11495e+06	1.49918e+06	1.06738e+06	262227	1.57795e+06	1.43011e+06	1.16489e+06	940203	1.18914e+06	1.26989e+06	915977	1.38475e+06	1.65658e+06	1.39181e+06	1.22881e+06	742898	1.10002e+06	2.24629e+06	1.6294e+06	2.15119e+06	2.02118e+06	2.57232e+06	1.741e+06	1.95386e+06
89	RPPos	175.059	0.799	5.70326e+06	3.81457e+06	3.99183e+06	3.72912e+06	4.13817e+06	4.03819e+06	5.78459e+06	3.67342e+06	5.64735e+06	3.80029e+06	4.0648e+06	2.96498e+06	2.85757e+06	3.18418e+06	2.81511e+06	5.6975e+06	5.64297e+06	4.29589e+06	3.59865e+06	4.81226e+06	3.47914e+06	3.44531e+06	3.88353e+06	4.21451e+06	3.48574e+06	3.17422e+06	4.71103e+06	4.2981e+06	4.66166e+06	4.36589e+06	3.65136e+06	3.98158e+06	3.91835e+06	5.3945e+06	5.18033e+06	5.30546e+06	4.55076e+06	3.64671e+06	3.88098e+06	7.58073e+06	6.11195e+06	5.82269e+06	6.16079e+06	6.33764e+06	5.40491e+06	5.00653e+06
90	RPPos	176.017	0.803	1.94629e+06	1.05285e+06	1.40485e+06	1.53718e+06	1.62318e+06	1.59562e+06	1.37721e+06	1.04406e+06	1.99673e+06	958545	1.56454e+06	1.08391e+06	574831	644593	997794	1.08127e+06	1.45287e+06	449249	745985	769051	1.26499e+06	592203	715462	1.19606e+06	1.42991e+06	436917	1.15609e+06	983715	1.41527e+06	1.37701e+06	1.1891e+06	989453	1.09616e+06	1.5176e+06	933377	1.49896e+06	1.13634e+06	1.23692e+06	1.3569e+06	560963	603932	564876	506782	579168	498985	510073
91	RPPos	176.054	0.742	277082	158513	399912	147341	253415	228436	148469	647999	323112	130085	152387	147532	89080.9	193414	75562.9	262813	108735	139676	143162	109119	145401	89544.1	104660	112865	129637	104805	132637	116275	151536	111142	172749	167198	188477	139206	280279	156246	171751	114213	153534	1.20808e+06	1.25591e+06	1.01892e+06	1.12325e+06	1.21852e+06	579586	1.42696e+06
92	RPPos	177.051	0.835	3.30892e+06	2.06679e+06	902141	2.3386e+06	3.03994e+06	2.54136e+06	2.72251e+06	2.13236e+06	2.50704e+06	2.55761e+06	2.26504e+06	1.73298e+06	1.20018e+06	1.29162e+06	1.7505e+06	2.69662e+06	1.91343e+06	1.89573e+06	1.41664e+06	2.01976e+06	2.63523e+06	918159	1.52479e+06	2.48359e+06	2.42249e+06	745587	2.1009e+06	1.60745e+06	2.25961e+06	1.98959e+06	1.67968e+06	2.12808e+06	2.03471e+06	2.36356e+06	1.74444e+06	2.27628e+06	1.97792e+06	2.44959e+06	1.69227e+06	3.43736e+06	2.38007e+06	2.3405e+06	2.00402e+06	2.79249e+06	3.24774e+06	3.27149e+06
93	RPNeg	179.058	0.896	3.09011e+06	2.39129e+06	1.31122e+06	718404	3.06502e+06	1.07741e+06	1.13278e+06	446656	5.19879e+06	1.25322e+06	3.66006e+06	908924	3.87867e+06	699698	952974	608096	1.83401e+06	2.62191e+06	2.14191e+06	1.1026e+06	2.04194e+06	1.66196e+06	1.8123e+06	1.20357e+06	3.71057e+06	1.37571e+06	1.24423e+06	984029	3.21965e+06	3.95958e+06	2.8861e+06	2.9577e+06	4.1911e+06	3.53367e+06	3.53791e+06	3.01081e+06	3.57697e+06	2.81599e+06	3.82909e+06	1.01954e+06	1.07121e+06	1.09905e+06	1.22915e+06	1.16957e+06	1.24675e+06	1.42738e+06
94	RPNeg	179.058	0.981	2.99043e+06	3.02785e+06	784947	619325	1.90304e+06	594950	600679	386446	5.82533e+06	904851	3.96991e+06	645074	2.00422e+06	392267	391769	418160	1.36087e+06	2.80851e+06	1.89748e+06	648828	2.28739e+06	1.64684e+06	1.08088e+06	983994	2.32401e+06	1.26389e+06	1.28595e+06	640591	3.30157e+06	2.44166e+06	3.46226e+06	3.85661e+06	2.86766e+06	3.50419e+06	3.17692e+06	3.64036e+06	3.40617e+06	3.3312e+06	2.6297e+06	1.58934e+06	1.26745e+06	1.37003e+06	1.53126e+06	1.30054e+06	1.3967e+06	1.06138e+06
95	RPPos	179.095	0.905	137767	94228.6	91227.7	84663.4	103480	116297	90473.6	83621	205068	66031.9	108792	92389	103138	95141	114289	87538.6	116877	162439	119293	98664.1	111109	135321	120637	93179.9	72053.2	98338.8	68240.1	83806.6	185976	126117	139472	127270	130324	129770	129824	139424	135902	124952	191551	123122	121020	107474	97155.6	104740	103142	114659
96	RPPos	179.887	0.82	246086	417084	234400	85139.8	315659	476079	196154	198190	640860	166449	401390	176636	239746	229209	173298	202263	183649	202740	199917	198615	417416	200330	220652	177525	179396	162250	231146	251748	564802	374490	493563	393450	507000	435969	543317	484671	479940	378511	520241	413743	238030	283994	249523	319237	267134	404281
97	RPNeg	180.063	0.869	3.45716e+08	3.82741e+08	3.3744e+08	2.95013e+08	3.44214e+08	3.71641e+08	3.6578e+08	4.19931e+08	2.88052e+08	2.35856e+08	3.21435e+08	3.47161e+08	2.73238e+08	2.94713e+08	4.1812e+08	3.42165e+08	3.71441e+08	3.61273e+08	3.48054e+08	4.15055e+08	2.50858e+08	3.3938e+08	3.40081e+08	3.65292e+08	3.3001e+08	3.42533e+08	3.44947e+08	3.71804e+08	3.57664e+08	3.03083e+08	3.41191e+08	3.4423e+08	3.20253e+08	3.72982e+08	3.0148e+08	3.63129e+08	3.39495e+08	3.06424e+08	3.52554e+08	3.05483e+08	3.24961e+08	3.09682e+08	3.05781e+08	3.10907e+08	2.80778e+08	3.10155e+08
98	RPNeg	180.064	0.923	1.77692e+06	2.71474e+07	4.29221e+07	1.01767e+06	2.93486e+07	3.22235e+07	3.13589e+07	3.83824e+07	1.32092e+06	3.58199e+06	3.34629e+07	3.11896e+06	2.12713e+07	1.46884e+07	3.09489e+07	4.45873e+07	4.60575e+07	2.91758e+07	3.09131e+07	3.27007e+07	1.33084e+07	5.08559e+06	2.63511e+07	1.44828e+07	4.17637e+07	2.21433e+07	4.22456e+07	6.41233e+07	4.0732e+07	1.08744e+06	4.4083e+07	2.83752e+07	3.00782e+07	3.1056e+07	3.31709e+07	3.69955e+07	2.75188e+07	3.3387e+07	5.19237e+07	1.89585e+07	2.18931e+07	2.48447e+07	2.00297e+07	2.41487e+07	2.33186e+07	2.49792e+07
99	RPPos	180.096	0.809	614730	518678	581218	760217	1.3373e+06	1.3134e+06	1.36474e+06	1.28357e+06	945539	600410	433935	621641	204953	715182	575219	663804	890387	805323	638963	631191	622495	329988	493098	579781	622012	251683	638278	668389	1.00367e+06	569907	970847	618689	858745	718946	934359	941608	782890	870547	724126	1.0628e+06	629434	886624	329597	679375	728207	486145
100	RPNeg	180.848	1.017	131863	285285	38165	109841	165630	260527	167754	208740	221069	155701	134350	184534	525988	168062	165242	147699	413499	740330	798149	265112	198451	489542	326672	458932	104528	420115	207641	230972	243202	232258	212728	210917	188164	208580	173504	168958	123538	239881	282620	27722.2	45507.7	37169.1	31089.6	41927.9	40049.5	36801.7
101	RPNeg	181.067	0.892	2.74202e+06	2.68951e+06	3.57001e+06	3.12881e+06	2.91852e+06	3.29008e+06	2.80295e+06	3.63072e+06	3.17346e+06	2.73659e+06	3.13591e+06	2.11429e+06	2.50005e+06	3.53422e+06	3.7925e+06	2.96177e+06	2.02969e+06	2.96773e+06	2.1696e+06	3.53206e+06	2.78352e+06	2.83904e+06	2.40071e+06	2.88836e+06	2.95817e+06	2.47249e+06	3.00925e+06	2.84649e+06	2.32706e+06	3.36197e+06	3.06305e+06	3.45141e+06	2.44785e+06	2.99477e+06	3.72213e+06	3.54777e+06	3.39745e+06	2.93368e+06	2.25648e+06	3.40469e+06	2.43591e+06	2.42372e+06	3.14703e+06	3.18677e+06	3.06245e+06	2.74848e+06
102	RPNeg	181.067	0.966	2.37408e+06	2.04885e+06	2.90572e+06	185301	332913	2.60789e+06	2.81289e+06	3.58465e+06	350954	2.67021e+06	2.61448e+06	2.54362e+06	978629	3.75315e+06	3.63311e+06	2.10142e+06	2.42089e+06	3.20092e+06	2.5042e+06	3.3307e+06	1.56172e+06	2.64009e+06	1.9333e+06	2.41666e+06	2.76963e+06	2.10387e+06	2.94571e+06	2.96544e+06	2.78264e+06	252057	2.13692e+06	2.1918e+06	2.57071e+06	2.48955e+06	2.50491e+06	3.2176e+06	2.80885e+06	1.90741e+06	110519	3.94419e+06	355763	1.85981e+06	2.55171e+06	2.34283e+06	124875	1.6745e+06
103	RPNeg	181.067	0.923	2.95801e+06	3.38274e+06	3.36215e+06	2.63406e+06	2.91954e+06	3.41394e+06	3.15203e+06	3.61155e+06	725147	953024	1.4099e+06	1.94209e+06	2.11447e+06	3.03649e+06	1.31121e+06	2.36489e+06	2.89483e+06	3.39815e+06	2.71109e+06	3.32317e+06	2.45505e+06	2.86587e+06	2.75481e+06	3.31664e+06	2.41413e+06	2.9036e+06	2.79517e+06	3.16838e+06	3.40273e+06	2.12324e+06	2.97968e+06	2.09128e+06	4.00769e+06	2.84983e+06	2.5826e+06	2.74485e+06	2.31913e+06	2.47596e+06	3.52012e+06	2.56167e+06	692464	2.97189e+06	2.36999e+06	2.93759e+06	2.81965e+06	2.4019e+06
104	RPPos	181.074	0.895	571269	766895	1.12076e+06	1.20193e+06	559304	671288	1.13891e+06	1.12704e+06	1.02745e+06	363798	880773	564431	648347	558857	744710	885567	615806	460904	777979	666042	693360	512033	755868	846320	720052	283152	1.28016e+06	701532	953681	1.10112e+06	904669	823561	924985	1.01489e+06	1.13184e+06	873677	981999	701342	1.1679e+06	1.07427e+06	1.11755e+06	949296	985636	1.23948e+06	1.2332e+06	1.05835e+06
105	RPPos	181.074	0.819	922566	428187	922477	970410	914270	536880	1.01794e+06	935320	373504	221660	567716	340751	562154	330513	516751	465848	526148	363509	312454	384073	503442	397536	384543	487790	512447	273185	953242	520957	650689	575417	850909	736745	782038	410147	661634	660501	751825	508466	816343	1.10927e+06	1.02503e+06	645039	930822	971664	765084	645973
106	RPNeg	181.98	4.522	1.91965e+06	1.32557e+06	1.4924e+06	1.9853e+06	2.4838e+06	1.75684e+06	2.41145e+06	2.47303e+06	1.93809e+06	1.48561e+06	1.77639e+06	2.53202e+06	2.37087e+06	2.01829e+06	2.34979e+06	2.72504e+06	1.93546e+06	2.40436e+06	2.15288e+06	2.13423e+06	2.13918e+06	1.73555e+06	1.89835e+06	2.10705e+06	1.33572e+06	1.60307e+06	2.07772e+06	1.81998e+06	2.10421e+06	1.84969e+06	2.14307e+06	1.79318e+06	2.25295e+06	1.94163e+06	1.70463e+06	2.42917e+06	2.19891e+06	2.26728e+06	1.58407e+06	1.63521e+06	1.80388e+06	1.80443e+06	1.57534e+06	2.07134e+06	2.00441e+06	1.85167e+06
107	RPNeg	181.98	0.811	1.52627e+06	1.63405e+06	1.66752e+06	1.8558e+06	1.57476e+06	1.59266e+06	1.66866e+06	2.14421e+06	1.77268e+06	1.63544e+06	1.52566e+06	1.76628e+06	1.58757e+06	2.11559e+06	1.67081e+06	1.60127e+06	1.56385e+06	1.96629e+06	1.55431e+06	1.9008e+06	1.49709e+06	1.90377e+06	1.70305e+06	2.35028e+06	1.58644e+06	1.62213e+06	1.88051e+06	2.04676e+06	1.49936e+06	1.65585e+06	1.83369e+06	1.78383e+06	1.59829e+06	1.89628e+06	1.59517e+06	1.61047e+06	1.64726e+06	1.73458e+06	1.61607e+06	1.82104e+06	1.63183e+06	1.70899e+06	1.93385e+06	1.58495e+06	1.66489e+06	1.74191e+06
108	RPNeg	181.98	0.905	3.41223e+06	2.50242e+06	2.58924e+06	3.38837e+06	3.02843e+06	3.14798e+06	2.93475e+06	3.35884e+06	2.54747e+06	2.62208e+06	2.77751e+06	3.3395e+06	2.72825e+06	2.89833e+06	3.75615e+06	3.7988e+06	2.75103e+06	1.861e+06	2.87614e+06	3.36107e+06	2.90924e+06	2.79002e+06	2.42732e+06	2.20299e+06	2.91727e+06	2.94461e+06	4.70246e+06	2.70986e+06	3.26786e+06	2.94558e+06	2.70264e+06	2.84557e+06	2.89142e+06	3.04491e+06	2.77634e+06	3.22082e+06	2.98641e+06	2.95519e+06	2.96169e+06	3.05101e+06	3.06683e+06	3.03198e+06	2.87177e+06	3.16876e+06	2.97791e+06	3.09307e+06
109	RPNeg	181.98	0.917	3.4126e+06	2.50159e+06	2.59014e+06	3.38974e+06	3.02858e+06	3.28154e+06	2.93481e+06	3.35758e+06	2.54592e+06	2.62373e+06	2.77889e+06	3.33769e+06	2.72776e+06	2.89762e+06	3.75466e+06	3.79947e+06	2.75024e+06	1.86003e+06	2.8749e+06	3.35977e+06	2.91028e+06	2.78931e+06	2.42702e+06	2.20301e+06	2.91903e+06	2.94411e+06	4.50857e+06	2.71108e+06	3.26552e+06	2.94905e+06	2.70975e+06	2.84472e+06	2.89099e+06	3.04491e+06	2.77672e+06	3.22168e+06	2.98767e+06	2.95678e+06	2.96363e+06	3.04885e+06	3.06498e+06	3.03058e+06	2.87088e+06	3.16826e+06	2.97788e+06	3.09347e+06
110	RPNeg	182.094	1.056	614049	634465	643177	483233	572081	770502	676652	463881	43989.1	30638.1	29619.1	39854.3	30867.9	48858.6	38068.9	29856.2	62657.7	33780.1	45763.2	41025.3	37775.6	36125.8	54997.8	30002.3	61465.7	31357.6	46894.7	32777.6	349877	390082	319705	357328	367747	423323	366596	400573	408230	339832	319007	108425	97287.9	75204.1	102762	57621.9	66404.1	82532.2
111	RPPos	182.094	0.992	404403	254949	274602	231337	381488	351275	272835	268395	36595.9	56056.2	33641.4	29248.6	39899.9	35170.7	53905.5	34459.7	39964.2	51231.4	41220.8	23996.4	46929.5	61157.6	46668.3	40123.5	35291.2	26447.4	35376.3	32608.2	173229	272482	157729	210330	174688	135846	224211	172011	195238	214916	205267	68352.7	49987.5	58768	71800.4	49735.9	74595.9	60005.9
112	RPNeg	182.167	1.081	24441.3	21449.9	20183.3	20731.6	20736.7	17606.4	21904.2	23711.5	47431.4	20571.7	56028.6	39467.9	49533.5	48302	31301	34152.5	85894.2	100170	64610.4	46587.4	48034.4	40624.6	21325.4	21352.7	200255	193772	173390	193348	47324.7	74001	49094.6	50514.6	69803.9	66676.5	63114.1	65732.4	60047.9	47554.3	59363.6	108555	116956	96509.6	64471.5	109084	94671.1	91107.6
113	RPNeg	182.845	0.984	35756.1	67671.1	17181.9	60030.7	79375.1	105799	78419.2	66868.3	101623	205973	93581.9	87303.8	110245	53882.4	82261.9	75076.6	109695	160744	182203	117704	104726	136255	186260	207194	51624.1	184933	393428	273661	115311	68505.9	96595.2	99621.7	91612.5	73321.9	54855	81496.6	88956.5	97452	165124	17970.1	23705.4	17798.3	22298	17728.8	21167.7	19375.9
114	RPNeg	182.973	0.862	917838	975314	403242	745801	609401	542614	594115	582433	474366	332489	716267	1.16609e+06	546592	543108	589455	516557	337140	738679	625150	569651	728653	548811	407540	412788	538797	364456	179214	437698	488462	580923	664727	494604	605756	564828	596867	558249	693704	479856	532971	722014	643804	511748	543507	733438	744850	782595
115	RPPos	183.066	0.909	610298	786134	269653	1.08571e+06	663104	422590	487354	449373	852066	256145	386052	1.07423e+06	174233	177635	175405	447996	263527	838094	580801	332134	968271	551662	776423	423585	196551	120960	152541	198960	780002	530803	737280	561878	583904	833793	806824	798244	807802	422454	258369	179929	151732	162891	144146	141503	187418	165166
116	RPPos	183.066	2.01	1.81601e+06	1.32336e+06	1.33136e+06	1.7128e+06	1.54653e+06	1.43468e+06	1.26535e+06	1.27257e+06	1.74317e+06	1.58013e+06	1.12195e+06	1.41757e+06	809930	418983	971821	1.25517e+06	1.21524e+06	941695	873229	906945	1.80675e+06	1.05305e+06	1.2823e+06	1.6505e+06	1.24474e+06	1.13054e+06	945159	980336	1.26226e+06	1.35841e+06	1.4453e+06	1.04798e+06	1.11459e+06	864228	1.13019e+06	1.34716e+06	1.2069e+06	1.49128e+06	1.15154e+06	3.51336e+06	2.38961e+06	3.58367e+06	3.00532e+06	2.20758e+06	2.74417e+06	3.32331e+06
117	RPPos	183.066	1.92	918098	1.03927e+06	1.16219e+06	1.06011e+06	1.11613e+06	890492	873959	1.0729e+06	1.54231e+06	1.30355e+06	948105	1.37643e+06	493677	484711	428961	717987	739710	744859	649634	829269	1.09729e+06	904745	874539	992853	1.00207e+06	481386	736715	837175	785990	972965	999978	830423	1.05821e+06	928214	867087	897488	845496	967390	911189	3.69946e+06	3.09006e+06	2.54957e+06	2.4798e+06	2.77245e+06	2.74195e+06	2.67034e+06
118	RPPos	183.066	2.273	493504	313425	571981	657386	565640	543241	604084	635633	1.2205e+06	1.20956e+06	828518	1.80102e+06	668487	770534	817338	1.04522e+06	575947	507184	822936	730644	884662	812290	756537	855498	830310	483083	1.10927e+06	899398	774971	979584	849821	607034	1.0594e+06	930048	668814	857139	910690	751133	900270	2.24444e+06	2.25269e+06	1.94666e+06	1.99575e+06	5.86054e+06	2.00826e+06	2.18493e+06
119	RPPos	183.066	1.716	652092	361707	538656	401619	713916	503212	313253	459746	956799	844161	889111	531886	240357	288947	307886	271145	326277	360327	252085	266691	798245	508055	368009	363144	865973	637812	366673	558196	539876	443764	500362	496840	713777	621899	363423	470019	425226	651444	499762	353252	274469	369331	244209	379393	489446	252381
120	RPPos	183.066	3.981	834059	643938	1.21195e+06	584751	553173	729484	1.03418e+06	500758	459959	489991	1.03898e+06	754523	350995	251589	215296	363812	213588	222728	383764	495353	519952	551138	718585	478010	1.13457e+06	174582	657217	871208	608671	642071	624993	524129	519935	549679	393895	832613	705887	437666	639757	567152	506669	583246	498643	516827	611592	530967
121	RPPos	183.068	0.92	117696	63885.6	83429	68978.8	76287.8	72639	66588.8	50673	442939	439803	433968	526594	211206	279392	350741	497928	357009	394331	436908	459553	532118	435317	691934	652360	666747	368084	941903	853907	278841	218257	229528	195671	251199	300544	350423	266137	233706	201225	237071	353785	263481	269619	296004	341112	388172	360400
122	RPPos	183.972	0.809	389328	358805	212089	149161	551008	132460	138410	132956	318761	130984	195519	116080	156430	156109	160785	146185	124457	149133	133257	133071	138293	136270	152568	125088	140377	111475	180529	190305	466557	417603	433171	183609	538122	493350	432442	465623	370813	448089	380549	170980	127692	178043	155427	140892	171364	188660
123	RPPos	184.091	0.771	132037	103664	353482	485280	196578	198416	243515	291022	138841	212343	169086	140162	81748.1	156710	178588	320367	96592.1	101609	110767	337632	79299.1	137676	80029.3	192086	78658.6	85344	197746	153668	123457	111892	88740	114757	172368	96209.3	113856	163226	109826	98743.7	140856	116596	134526	113183	101614	93126.9	92846.1	116912
124	RPPos	184.121	0.848	728859	804201	1.13003e+06	802945	639576	711253	740692	856262	665530	383976	688613	312586	392134	340024	780268	859420	432673	226953	501705	658640	336813	278197	692095	352502	471512	168771	596262	343178	820760	682823	569177	656392	1.019e+06	687209	734564	761531	625685	710832	773331	883685	590501	1.00295e+06	846054	1.27308e+06	1.19519e+06	1.44027e+06
125	RPNeg	184.842	1.024	38238.7	54351.2	23082.9	33523.2	61392.4	85276.4	35328.2	53012	68105.3	37298.6	76143.4	51443.1	189943	43298.4	40080.2	49738.7	82557.1	102759	84682.6	74724.5	100044	103096	149258	80467.5	42905.7	209334	115620	31007.7	81572.7	71722	86019.1	83989.4	56489.1	73958.4	64801.6	86355.5	49156.6	60758.2	108453	15024.1	10170.1	15246.2	11583.6	12511.7	17062.4	12542.5
126	RPNeg	186.089	0.975	61707	69966.5	58315.4	74979.7	57429.2	63428.6	46014.4	47843.4	81026.6	61508.8	220113	64132.3	81455	54255.9	56842.5	53147.1	66272	86756.6	65626.9	55430	110788	74426.1	89367	49221.6	61181.2	58886.4	51888.2	54168.7	48325.8	139818	63925.2	111291	113294	75232.9	136214	113392	138702	103781	89236.6	94230.2	90275.4	62981.3	99615.5	79502.2	69772.1	69244.6
127	RPNeg	186.125	1.145	2.29682e+06	3.38191e+06	3.28028e+06	1.89109e+06	2.02412e+06	4.54386e+06	1.98099e+06	1.47304e+06	157274	110500	111704	23237.2	31666.4	40245.3	37496.8	59625.4	117011	20237.8	20313.2	72256	186407	45211	29724.6	116378	178002	63467.9	22091.1	125526	899652	908131	799765	774343	926078	1.0527e+06	1.033e+06	1.04596e+06	912904	829394	770382	387501	331917	510989	476160	486525	500051	451918
128	RPNeg	187.001	0.869	359382	520223	148315	142458	379400	136222	122544	130858	401843	149178	556033	119771	595151	132332	178439	128060	144439	386772	283857	138866	675992	723661	326553	135907	129933	162503	149889	151317	417896	480987	446342	449928	531029	473026	552783	446516	353334	402546	537455	1.50438e+06	980636	1.22411e+06	940612	1.18595e+06	1.25587e+06	1.03654e+06
129	RPPos	187.022	2.703	324158	503985	270506	247247	140281	362197	430232	191607	152149	492622	387802	246372	220065	445307	402867	315419	117327	244769	499904	223416	135574	325849	502073	182190	394886	230202	576243	391965	359108	446995	372831	368771	387896	389321	295157	497978	344475	362889	406458	404032	172508	210726	152026	416561	301258	297231
130	RPNeg	187.053	0.904	1.47384e+06	787603	861672	1.00137e+06	1.44862e+06	960868	710359	328371	1.38378e+06	859816	1.6589e+06	940469	1.67519e+06	623370	670748	352630	1.58492e+06	742675	797040	419205	1.71659e+06	929159	572367	1.05386e+06	1.30173e+06	1.01185e+06	567311	399864	952103	1.0371e+06	1.11301e+06	992163	1.19582e+06	974625	1.25893e+06	1.25023e+06	1.06402e+06	1.00203e+06	864034	2.47717e+06	3.96257e+06	2.66712e+06	2.98754e+06	4.33582e+06	3.56801e+06	5.22263e+06
131	RPNeg	187.053	0.993	3.26942e+06	1.67095e+06	2.10335e+06	2.05404e+06	2.0934e+06	1.78613e+06	1.80511e+06	918074	3.14253e+06	1.36778e+06	2.21601e+06	1.48036e+06	2.83733e+06	1.98191e+06	1.12214e+06	937331	2.34263e+06	1.34537e+06	1.25064e+06	1.19369e+06	3.13199e+06	1.75493e+06	1.49746e+06	1.54563e+06	2.40504e+06	1.30401e+06	842527	686932	1.5521e+06	1.56348e+06	2.2293e+06	1.85628e+06	1.69944e+06	1.55702e+06	2.13382e+06	1.87472e+06	1.79639e+06	1.77706e+06	1.58322e+06	3.5562e+06	2.39391e+06	3.72977e+06	3.19395e+06	2.01141e+06	3.57641e+06	5.06076e+06
132	RPNeg	187.063	0.981	429801	377220	553016	191379	106658	109006	80517.6	56682.6	443227	421465	450326	266245	219642	167020	167015	86792.9	285565	217448	260674	194091	281214	246093	197464	153974	951854	1.04917e+06	997415	457585	260178	264730	242649	278432	258122	311146	268035	277315	277585	258077	241208	510718	408116	419755	475353	441054	511771	507000
133	RPPos	187.063	0.822	8.82274e+06	7.38641e+06	8.91761e+06	7.64557e+06	1.00116e+07	1.09304e+07	8.19137e+06	9.23746e+06	1.67907e+07	1.21073e+07	1.05617e+07	1.2655e+07	7.20328e+06	8.40402e+06	9.34222e+06	1.19637e+07	1.18301e+07	1.90883e+07	1.57805e+07	1.00563e+07	1.35421e+07	8.60666e+06	1.16715e+07	1.17472e+07	1.67545e+07	6.50822e+06	1.45211e+07	1.47276e+07	1.10969e+07	1.1226e+07	1.01621e+07	1.0916e+07	1.3307e+07	1.05995e+07	1.10496e+07	1.3902e+07	1.21675e+07	1.20532e+07	8.74759e+06	9.11256e+06	8.60413e+06	8.91823e+06	7.99007e+06	6.90538e+06	6.74193e+06	7.07336e+06
134	RPPos	187.121	0.83	837541	729643	870443	631099	863336	785303	814154	752004	753322	658584	705013	684889	627055	711885	692219	691014	1.62365e+07	2.56001e+07	2.12504e+07	767096	1.18039e+07	2.27891e+07	1.76819e+07	2.96299e+07	791589	697131	770973	653500	2.37703e+06	2.35063e+06	2.10747e+06	1.88782e+06	2.62751e+06	2.51699e+06	2.51245e+06	3.03804e+06	2.10949e+06	2.01818e+06	2.20025e+06	1.15955e+06	817747	839459	859160	881578	842364	873643
135	RPPos	187.168	0.748	586387	600097	707383	329195	1.09938e+06	289542	436487	436920	475986	246255	670259	280522	201328	171047	244872	590304	169399	244907	311419	177052	261456	152317	534385	192628	271195	151484	574747	239210	527497	626655	608202	611714	557279	662715	668929	674113	422016	828506	366283	161268	236519	179649	160699	177952	228844	191135
136	RPNeg	187.937	0.808	63546.4	59218	141564	123641	60169.9	54698.7	38315.6	61877.4	93760.7	22745	69733.6	40305.7	92349.3	33027.1	42840.4	99732	104344	50818	35932.9	52349.2	67581.9	47935.8	39550.5	18241.6	45962.8	34209.3	35784.4	29802.5	144748	122115	74696	89273.1	118268	118639	138168	93368.8	125114	96286.5	108042	177022	122860	127995	188526	84280.2	170922	93104
137	RPNeg	187.937	0.892	488699	268635	259271	250376	380096	340243	210044	251234	369074	274250	378728	262378	221970	224662	220213	376811	278333	218923	223378	246856	254773	283866	226756	217343	233600	221878	269214	258747	359012	218020	328318	381585	237699	463719	265188	243304	339649	378460	325940	192119	411572	198004	243262	368994	218144	461857
138	RPNeg	188.014	0.884	736885	608687	358462	552943	433556	631978	462583	2.02245e+06	672698	564102	688544	341982	278170	214645	247765	496199	762600	657526	493138	236076	2.0666e+06	1.62104e+06	454947	416433	828925	614603	446174	302658	852561	965857	974921	813691	662809	1.10536e+06	746583	739917	1.19382e+06	738019	912888	4.8206e+06	7.39381e+06	4.0287e+06	4.8783e+06	7.45348e+06	7.40067e+06	4.76999e+06
139	RPNeg	188.022	0.875	156051	98548.8	119282	113587	220002	172279	283013	91691.8	263026	444628	295792	315435	116806	533517	525910	411257	180897	218781	278206	196731	138954	188951	391908	83704.1	232117	158781	244637	247406	182738	218731	291665	155686	272959	219794	178564	194015	200134	208419	250431	82512.4	85477.4	86679	87679.9	106919	93881.2	99515
140	RPNeg	188.049	0.903	5.46174e+06	5.28411e+06	3.42445e+06	4.36145e+06	6.45274e+06	4.96258e+06	3.22993e+06	1.37288e+06	6.48078e+06	3.42367e+06	5.03498e+06	2.06537e+06	6.9325e+06	2.72491e+06	1.92426e+06	1.34575e+06	6.09683e+06	3.19393e+06	2.19144e+06	2.01725e+06	7.11258e+06	3.88533e+06	2.7199e+06	4.20676e+06	5.48727e+06	3.04061e+06	1.79617e+06	1.56958e+06	4.5034e+06	4.22845e+06	3.62306e+06	5.99688e+06	3.89541e+06	2.92967e+06	4.03188e+06	4.39608e+06	5.91966e+06	3.43903e+06	4.35811e+06	1.39169e+07	1.63008e+07	1.10946e+07	2.0814e+07	1.94596e+07	4.83276e+07	4.8611e+07
141	RPNeg	188.049	0.996	1.45678e+07	6.48139e+06	8.60385e+06	9.45735e+06	7.80034e+06	6.4901e+06	7.26365e+06	4.22135e+06	1.18769e+07	5.33344e+06	1.05865e+07	7.41578e+06	1.14621e+07	8.1936e+06	4.26386e+06	3.94071e+06	9.50315e+06	5.51582e+06	6.05283e+06	3.95683e+06	7.54482e+06	6.91031e+06	5.19331e+06	6.97212e+06	9.55596e+06	5.03967e+06	3.75872e+06	3.17801e+06	7.62545e+06	6.90216e+06	7.0114e+06	6.59787e+06	7.90201e+06	8.67058e+06	7.51414e+06	8.19174e+06	7.02714e+06	7.96179e+06	6.31208e+06	8.9628e+06	8.75822e+06	1.34959e+07	5.34425e+06	6.75109e+06	7.3257e+06	4.70597e+07
142	RPPos	188.067	0.885	1.16834e+06	673775	1.08834e+06	898184	979138	869508	953141	1.11291e+06	1.57754e+06	1.16724e+06	1.20039e+06	846149	716558	846443	1.17494e+06	1.1942e+06	1.2481e+06	1.34524e+06	1.42487e+06	1.16473e+06	1.52587e+06	1.21506e+06	1.5519e+06	1.23964e+06	1.53058e+06	839349	1.49356e+06	1.58311e+06	1.28044e+06	1.14904e+06	1.09512e+06	959007	795823	1.33829e+06	1.13086e+06	1.3074e+06	1.11308e+06	1.10577e+06	1.0828e+06	813822	802943	729228	753328	1.02252e+06	775442	1.13084e+06
143	RPNeg	188.105	0.977	587271	1.53171e+06	276845	246683	1.03725e+06	210159	125307	160335	1.89412e+06	183250	1.50024e+06	192009	1.26496e+06	118014	440450	94709.4	3.20596e+06	6.50278e+06	3.18632e+06	188811	3.56049e+06	4.98822e+06	3.3024e+06	3.24764e+06	449001	337621	241630	201695	2.03402e+06	1.92436e+06	1.82093e+06	1.97359e+06	2.21714e+06	2.26551e+06	1.99546e+06	1.70387e+06	2.21855e+06	1.97505e+06	1.88696e+06	1.24911e+06	1.60181e+06	1.12631e+06	1.77648e+06	1.2708e+06	1.06808e+06	1.11111e+06
144	RPPos	188.127	0.732	173332	159906	106153	139410	268213	144416	254382	100264	294388	93023.9	154106	138234	256628	341759	851395	415213	160573	155687	171439	104566	282529	160843	254533	161143	128916	127784	84449.4	101442	171385	308897	251282	222037	199559	339104	237950	259836	212008	205377	192120	254175	256061	184766	166745	249022	288360	213245
145	RPNeg	188.141	1.146	457541	540954	580714	364698	335960	717959	344455	265034	26611.9	77572.4	87798.5	83048.5	97768.9	131544	136687	37786.3	71908.5	100784	42157.7	62163.6	98514.9	78948.2	102559	46246.2	44228.2	101411	42679.1	101163	238003	182824	239014	248499	333316	259838	287707	265973	274550	191633	219861	260890	201091	171534	233592	116537	111282	191346
146	RPPos	188.152	0.736	1.9549e+06	1.50734e+06	1.31064e+06	2.4788e+06	928254	1.50561e+06	1.0146e+06	1.20291e+06	1.10281e+06	475328	1.17635e+06	1.88232e+06	674328	833480	827030	1.37972e+06	1.10077e+06	1.87688e+06	1.12953e+06	1.08989e+06	898910	893094	1.11129e+06	1.03691e+06	697839	356300	338880	1.111e+06	1.0897e+06	1.38542e+06	1.28883e+06	1.15148e+06	1.58218e+06	1.45901e+06	1.56269e+06	1.47666e+06	1.49711e+06	1.2848e+06	773731	859047	884346	598116	699090	754668	732259	885753
147	RPPos	188.76	4.229	529500	685508	340660	454458	366513	382705	552067	361020	371874	463489	364748	676997	660825	497606	480268	455415	700054	622802	255141	301627	876961	365468	362757	619351	873361	349596	324970	386440	423062	426694	378525	552015	538761	322734	346514	319202	411711	463568	530101	340465	482162	725705	412634	340817	350241	466617
148	RPPos	188.98	0.791	1.75671e+06	1.58828e+06	1.04069e+06	1.06738e+06	1.43005e+06	1.46654e+06	1.05322e+06	411176	1.2896e+06	1.00105e+06	1.1264e+06	717626	671895	771306	662767	604288	514689	931371	973782	544660	1.18285e+06	756914	753277	580470	910520	427906	890788	779723	1.09821e+06	1.19383e+06	1.53272e+06	883599	1.56866e+06	1.49135e+06	1.01902e+06	1.44505e+06	1.33599e+06	1.21171e+06	1.07007e+06	553986	786831	568261	458516	685223	542616	736945
149	RPNeg	189.053	0.984	1.13409e+06	653359	729495	777094	829952	662040	621487	295392	942891	488538	956296	518090	1.16263e+06	679507	365090	303147	966163	673482	437838	373442	1.0158e+06	632085	514822	666676	912405	490419	277693	251963	693788	644773	732758	683161	769366	761094	733924	781719	695227	730327	611971	1.5283e+06	1.63895e+06	1.61008e+06	1.64506e+06	2.0642e+06	1.72716e+06	1.70372e+06
150	RPNeg	189.994	0.883	1.5142e+07	9.59382e+06	7.63419e+06	2.68856e+06	1.11823e+07	5.51661e+06	3.52054e+06	849892	2.09005e+07	1.23997e+07	1.73336e+07	6.30941e+06	1.79188e+07	3.63009e+06	6.1127e+06	2.94473e+06	1.15744e+07	1.44487e+07	1.216e+07	4.40046e+06	2.46114e+07	1.82252e+07	1.0272e+07	8.61376e+06	2.22064e+07	1.21349e+07	8.99237e+06	5.51538e+06	1.53978e+07	1.43058e+07	1.28871e+07	1.28994e+07	1.47583e+07	2.26115e+07	1.37401e+07	1.49811e+07	1.67683e+07	1.27245e+07	1.3468e+07	3.91796e+06	3.98976e+06	3.75377e+06	3.86537e+06	3.96536e+06	4.09019e+06	4.45412e+06
151	RPNeg	189.994	0.964	5.63419e+06	6.39813e+06	4.51939e+06	1.15674e+06	6.86438e+06	3.84058e+06	2.73285e+06	657027	1.37217e+07	7.24985e+06	6.38663e+06	3.97771e+06	9.78666e+06	2.61907e+06	4.03424e+06	1.03478e+06	7.32024e+06	6.03031e+06	4.52381e+06	2.91875e+06	1.53392e+07	1.0237e+07	6.80539e+06	4.8938e+06	1.35882e+07	8.84433e+06	5.21169e+06	2.43478e+06	7.03236e+06	9.0673e+06	9.7777e+06	8.51603e+06	8.74809e+06	9.32914e+06	1.1258e+07	8.20583e+06	9.88012e+06	8.19704e+06	7.39523e+06	1.91143e+06	1.64921e+06	2.45388e+06	2.43825e+06	2.24149e+06	2.37744e+06	2.20655e+06
152	RPNeg	190.048	0.973	453344	393436	394104	258111	308367	253403	302926	240615	447697	147844	400977	237807	397393	110415	171322	149113	311221	327970	441941	262294	212928	188004	258702	212731	287711	436275	480665	314627	388742	444170	593790	443799	395085	422450	572812	451094	374914	573743	373682	235336	191513	288717	183788	172892	236174	210757
153	RPNeg	190.048	0.868	1.06099e+06	866017	1.15161e+06	1.44588e+06	484396	1.05218e+06	1.93984e+06	712310	669025	317002	732220	367659	880394	299758	455187	289013	906166	968478	1.48519e+06	601869	396849	573572	725930	524563	427468	539794	689869	393533	827767	1.04356e+06	853932	914009	794345	837620	751816	1.05232e+06	934094	896807	849472	458242	512239	408464	610250	455401	401125	437538
154	RPPos	190.069	0.822	4.41053e+06	2.14462e+06	4.37375e+06	4.23852e+06	3.27608e+06	2.94229e+06	4.50337e+06	3.62048e+06	4.67196e+06	4.49091e+06	5.69143e+06	4.22213e+06	3.65986e+06	6.08842e+06	7.83856e+06	8.28352e+06	4.16501e+06	4.30007e+06	4.09681e+06	4.8014e+06	5.81427e+06	3.96627e+06	4.55989e+06	3.91647e+06	5.49375e+06	1.94073e+06	4.31738e+06	4.99549e+06	3.98932e+06	5.05381e+06	5.12155e+06	3.00476e+06	4.02267e+06	4.44193e+06	4.11451e+06	4.25869e+06	4.27909e+06	4.16899e+06	4.6165e+06	7.63485e+06	5.87604e+06	4.87076e+06	4.21234e+06	5.38345e+06	4.67093e+06	6.00392e+06
155	RPPos	190.136	2.469	187826	171416	94807.8	108266	2.14846e+06	144392	170739	197102	153457	249150	165084	378487	116129	258960	293235	634576	152787	190577	324928	236596	414392	350432	251475	230087	152483	268441	1.18878e+06	349635	846955	832666	777946	696835	718716	730462	689082	792116	1.08056e+06	639880	762876	1.40182e+06	1.19023e+06	1.14548e+06	809101	926141	838514	538060
156	RPPos	191.036	0.803	1.2985e+06	525546	991591	622442	926027	928934	859807	541482	837169	670480	879234	892391	204312	436929	483600	1.07551e+06	508275	552660	544973	711010	668361	368762	657546	629547	809634	190682	798959	789964	612684	729980	746537	529519	613754	758056	719973	675514	664862	756596	563497	407731	318513	262520	276291	344509	346547	247904
157	RPPos	191.152	0.794	663332	1.17186e+06	946217	470192	1.48166e+06	871746	712070	1.29491e+06	762720	596860	646659	1.589e+06	524557	1.02325e+06	2.22785e+06	1.31054e+06	1.14384e+06	2.61723e+06	1.92123e+06	3.17376e+06	1.0792e+06	1.14225e+06	1.61558e+06	1.15571e+06	563074	701614	1.64349e+06	588323	1.43262e+06	1.23561e+06	1.447e+06	1.23875e+06	1.44731e+06	1.88173e+06	1.5801e+06	1.4937e+06	1.77249e+06	1.14262e+06	1.25883e+06	857889	780587	678406	895455	960429	1.04777e+06	596053
158	RPNeg	192.027	4.378	133726	123984	159324	223204	160604	125484	145880	112263	197137	119580	278402	138657	184641	173864	124062	170124	102224	129260	153215	93592.6	195919	207490	213138	73262.4	171138	150918	188297	151000	241455	223581	172981	183368	226362	229301	257379	201126	319266	184531	161390	136442	118566	131553	146007	147164	119026	163016
159	RPPos	192.147	0.9	325775	202731	121065	98437.5	1.12545e+06	153964	137569	72674	207690	80308.1	178902	110123	247053	35836.4	48518.1	91513.8	160781	60529.9	60034.5	56889	242120	181545	312589	107879	47633.8	34776.4	42421.8	55040.8	326077	248721	221726	241634	222888	319484	232500	229234	354268	208433	292709	456413	788850	458944	537575	587870	495054	617345
160	RPPos	192.151	2.47	114856	160040	89470.5	106161	949915	121854	122094	114722	108947	129060	99923.1	215928	100783	154158	234061	256222	146458	132357	178200	156638	158366	174140	140119	99448.5	79906.7	127213	479943	200938	300537	379420	316324	185546	295015	251809	319472	348971	337722	296591	343582	564003	531177	431763	429996	370103	407149	327955
161	RPPos	193.015	0.799	1.22044e+06	780960	1.43633e+06	1.36671e+06	1.30178e+06	915550	851712	1.0916e+06	1.26616e+06	714896	1.23782e+06	894742	723952	636549	868973	999117	929153	469997	626264	643808	1.03765e+06	594903	814367	1.01732e+06	919719	282959	688635	769459	1.14849e+06	1.08583e+06	1.12346e+06	934199	822823	1.02706e+06	1.21023e+06	932614	1.24592e+06	1.14601e+06	942662	296857	362133	314570	290878	274141	279905	293160
162	RPPos	193.11	2.707	575971	1.2067e+06	398938	591017	404514	1.18422e+06	1.21648e+06	481497	441062	956399	741915	1.11105e+06	493383	633622	1.79798e+06	1.03874e+06	274864	1.30751e+06	634813	1.01633e+06	337943	827355	1.13803e+06	499866	1.21948e+06	696218	1.2617e+06	1.57358e+06	645473	878221	1.03302e+06	1.0153e+06	929721	1.04522e+06	617705	947111	933724	592173	1.04576e+06	938106	727345	573825	563880	1.46101e+06	888468	1.35866e+06
163	RPNeg	194.094	1.127	1.04044e+06	885956	1.29512e+06	834238	1.32282e+06	916088	658067	954737	701764	596176	1.21117e+06	931333	703198	514385	783127	1.21664e+06	931491	728178	671860	563383	993522	1.01853e+06	1.2497e+06	915759	915434	688789	1.15509e+06	759889	837254	791178	932862	848748	897992	793954	1.10828e+06	933151	862003	862167	740441	265342	249436	145350	195078	108472	245277	257655
164	RPPos	194.76	4.129	509604	513236	488336	585128	630637	508573	716006	770001	391271	391025	591714	758948	618893	296134	493644	496513	260411	425531	334161	326718	495604	471188	545619	722913	455381	727727	751086	745040	635563	385954	446375	673824	618823	631795	646060	696204	431674	608288	616338	397412	199081	186298	268370	179612	218654	243084
165	RPPos	194.761	4.129	373404	395212	218566	564901	461006	581099	807637	363002	578400	265463	610325	604575	380599	426331	186185	356942	459776	384718	623414	436645	291024	691520	390744	762477	553464	578763	143669	577832	368975	437210	478901	480910	440196	326488	603890	417293	422452	440751	398756	480167	201476	190149	301087	184074	106410	192561
166	RPPos	195.857	0.776	4.41228e+06	3.47765e+06	4.8808e+06	5.53817e+06	4.99804e+06	4.94917e+06	5.33525e+06	4.65154e+06	4.03949e+06	5.15718e+06	5.03963e+06	5.35156e+06	2.75074e+06	3.83735e+06	4.59181e+06	5.80082e+06	4.34175e+06	4.8339e+06	4.88156e+06	5.44192e+06	4.73073e+06	3.84152e+06	4.97082e+06	6.28e+06	5.16918e+06	2.97121e+06	5.61251e+06	5.82865e+06	4.60351e+06	3.83247e+06	4.06606e+06	3.99668e+06	4.12333e+06	4.32334e+06	4.65532e+06	5.00202e+06	4.20982e+06	3.68628e+06	4.10543e+06	4.68489e+06	4.05028e+06	4.87021e+06	3.97024e+06	4.42597e+06	4.89057e+06	4.81017e+06
167	RPPos	195.858	0.777	4.18269e+06	3.565e+06	5.56384e+06	5.37729e+06	4.44705e+06	5.2803e+06	5.2785e+06	4.93933e+06	4.11667e+06	4.84408e+06	4.59942e+06	5.25746e+06	2.7961e+06	3.95652e+06	4.58834e+06	5.54019e+06	4.24448e+06	4.55259e+06	4.70581e+06	5.24358e+06	4.76684e+06	3.99996e+06	4.91646e+06	5.64254e+06	5.00918e+06	3.09359e+06	5.27321e+06	5.93313e+06	4.49839e+06	3.89585e+06	3.97168e+06	3.73285e+06	4.27729e+06	4.44324e+06	4.46385e+06	4.94376e+06	4.19159e+06	4.25473e+06	3.54551e+06	4.25165e+06	4.73663e+06	4.56228e+06	4.26923e+06	5.01329e+06	4.54157e+06	4.59772e+06
168	RPNeg	195.979	4.515	302986	287531	311320	309016	367547	420900	317818	403248	412716	297261	295558	415866	379400	345992	344752	368108	346420	372087	336879	417076	395544	363185	414909	423405	302219	361961	329474	303236	312553	426902	410796	318575	355986	349141	343098	345319	389399	326871	392746	230540	243875	251126	261147	225667	245037	168626
169	RPNeg	196.058	0.879	1.51655e+06	3.16612e+06	2.05822e+06	1.0609e+06	2.49563e+06	1.87701e+06	2.30296e+06	926632	977884	1.51557e+06	1.06956e+06	689089	4.27851e+06	1.10713e+06	1.07618e+06	1.32595e+06	1.42756e+06	2.40695e+06	1.5056e+06	1.29799e+06	2.50158e+06	3.7855e+06	1.90178e+06	724414	1.17189e+06	1.06915e+06	582654	531913	2.74158e+06	3.14699e+06	2.79402e+06	3.17875e+06	2.52863e+06	3.45157e+06	3.31637e+06	2.05944e+06	3.55392e+06	2.12707e+06	3.37511e+06	2.14303e+06	1.87457e+06	1.93387e+06	928549	1.16782e+06	1.06189e+06	2.14691e+06
170	RPPos	196.067	0.933	213734	123845	121839	101532	102309	118712	118681	90781.6	136999	103815	100536	109120	119976	145087	111857	123839	146651	178806	182070	122828	131595	177003	143803	137531	116489	82782.5	100113	128254	310566	202070	136197	236396	310745	217205	229827	248776	250196	289207	248632	179571	168981	145402	148051	160112	149211	178126
171	RPPos	196.094	0.825	5.63465e+06	4.20616e+06	4.11399e+06	5.66663e+06	5.06446e+06	3.10512e+06	3.47882e+06	4.95771e+06	6.6551e+06	3.31977e+06	4.74731e+06	5.2807e+06	3.24278e+06	2.88535e+06	2.68804e+06	5.34409e+06	2.62455e+06	4.70686e+06	3.96784e+06	4.39026e+06	5.41466e+06	4.82003e+06	4.73339e+06	4.21858e+06	3.91196e+06	1.62449e+06	2.82329e+06	4.08869e+06	4.99681e+06	6.83872e+06	4.47395e+06	5.6122e+06	4.91983e+06	4.81794e+06	5.22496e+06	5.46786e+06	4.54271e+06	5.80045e+06	5.60592e+06	2.41939e+06	2.25613e+06	2.24043e+06	1.66102e+06	1.74451e+06	1.75671e+06	1.79297e+06
172	RPNeg	196.82	0.996	124858	387169	58912.5	177063	353706	422740	358755	306457	387443	287039	404147	355909	293377	225601	199421	125384	661414	112690	275436	362397	484821	344684	369082	407830	353475	514371	236874	197483	484835	371905	491322	425546	413164	367831	396877	473729	347366	437251	513214	72842.6	91040.2	85471.3	122502	101220	61643.2	118428
173	RPPos	197.078	0.809	3.2045e+06	3.62627e+06	4.10296e+06	3.40357e+06	3.43334e+06	3.17196e+06	3.73461e+06	2.89503e+06	4.70716e+06	3.26061e+06	3.64158e+06	3.14635e+06	2.06543e+06	1.97478e+06	1.53695e+06	2.00973e+06	3.02671e+06	3.39005e+06	1.78519e+06	2.58111e+06	3.3245e+06	2.14596e+06	2.37715e+06	2.91537e+06	3.03105e+06	1.90011e+06	3.02931e+06	2.49908e+06	3.63647e+06	2.66903e+06	3.64166e+06	2.02838e+06	2.95585e+06	3.85198e+06	2.82925e+06	3.51049e+06	3.38005e+06	2.9618e+06	2.95149e+06	4.63325e+06	5.33314e+06	4.84372e+06	4.4231e+06	5.26022e+06	3.60726e+06	5.81893e+06
174	RPPos	197.153	2.71	47687	130888	67830.2	129589	130891	174309	97930.4	84161.2	158171	128741	124734	188070	88166.3	115548	147340	93410	107285	264904	41367.4	100816	83519	131311	129540	74705.1	174429	97241.3	105365	129416	119915	133154	120999	127444	153527	82293.9	149522	166501	111069	113345	128817	97821.4	77232.5	138105	124412	83164.2	85429.8	118758
175	RPPos	197.178	2.556	51135.5	80072.3	68524	106476	428152	68020.5	51078.5	53140.1	42139.9	55279.7	41179.6	33759.2	69426	21071.9	47451.2	134533	41499.9	44406.7	75814.7	75939.5	70399.4	87374.9	109470	72794.1	33766.1	22693.2	150818	93185.7	191314	142520	159245	147855	143860	164196	140098	220865	179538	145938	146167	314906	209832	185899	253648	217866	148645	175560
176	RPPos	197.178	2.472	74736.4	144394	106053	76535.3	675911	81854.4	78045.1	118800	129230	114458	66060.4	156542	78730.8	120767	166327	226071	118570	107336	124682	108644	172784	214520	129970	86067	103122	140137	437588	104208	259732	415235	353433	219043	252697	325646	318434	300620	345081	340821	276142	724672	446700	438656	271453	248347	279324	237693
177	RPPos	197.855	0.777	4.16638e+06	3.77946e+06	5.22202e+06	5.15902e+06	4.95113e+06	4.87282e+06	5.19125e+06	4.62403e+06	4.03859e+06	4.86766e+06	4.84325e+06	5.20689e+06	2.80083e+06	3.80818e+06	4.73202e+06	5.70121e+06	4.39499e+06	4.74174e+06	4.76886e+06	5.62861e+06	4.50993e+06	4.02501e+06	4.8798e+06	6.26747e+06	4.79376e+06	2.99376e+06	5.1396e+06	5.67996e+06	4.63801e+06	3.87772e+06	3.97872e+06	4.06167e+06	3.97642e+06	4.34546e+06	4.53856e+06	4.76194e+06	4.06888e+06	4.16087e+06	3.94603e+06	4.66532e+06	4.06645e+06	4.70524e+06	4.025e+06	4.39706e+06	4.72756e+06	4.6478e+06
178	RPNeg	197.967	0.886	97907.2	83765.1	88184.5	75766.4	77859.6	80193.8	96112.7	79044.7	99778.3	73302.9	95693.9	83470.5	78621.9	88137.7	78915.1	77350	91054.1	79015.9	72576.1	76936.3	76039.4	81263	87568.2	83377.8	87130	79107.5	82266.9	90683.3	107813	127141	90283.3	83402	103665	116828	95693.1	92769	96153	117293	76161.7	105991	92493.7	85982.7	92576.4	110877	95307.5	98655.1
179	RPNeg	198.05	0.887	148904	98839.8	154136	99584.2	363854	365293	433000	276325	254100	619297	410660	221033	171986	725591	390631	576369	359704	183087	238091	348784	398511	367187	476745	123152	274992	289234	504988	236276	283582	287569	256385	335957	207864	186580	392409	287315	215287	287980	297821	86757.7	91800.5	88068.8	98061.8	121780	108747	117173
180	RPNeg	198.089	0.94	160009	149365	133590	139122	145561	141892	91018.6	126206	151431	147342	144681	147990	176365	125815	164103	128324	161013	137336	148768	133177	164844	158864	168615	132569	136781	137378	113937	111113	191821	143442	151231	168263	180843	172960	191861	159988	132821	170375	149353	267432	331780	260346	258802	237864	286177	280429
181	RPNeg	198.97	4.521	203664	194410	218871	272193	278841	414923	333933	342740	342222	266054	232890	401444	425384	326694	348095	480327	398132	445600	446367	468435	349993	322861	408740	447155	215360	220208	239757	309897	329722	390549	274097	342961	314792	326795	274048	297420	368726	328870	341777	439193	487772	497458	463375	440106	489471	463701
182	RPPos	199.033	0.822	2.47783e+06	1.8278e+06	245149	1.774e+06	2.60141e+06	2.32825e+06	608196	1.93154e+06	2.18592e+06	2.0986e+06	1.90328e+06	1.19495e+06	1.0802e+06	1.15166e+06	1.459e+06	1.67692e+06	1.67417e+06	1.82321e+06	1.29805e+06	1.86808e+06	2.0166e+06	765558	1.2888e+06	2.10501e+06	2.12708e+06	637350	1.83185e+06	1.46847e+06	2.01662e+06	1.72826e+06	1.62027e+06	1.69641e+06	1.8073e+06	2.14146e+06	1.53759e+06	2.03434e+06	1.67411e+06	2.21396e+06	1.49715e+06	3.07848e+06	1.91558e+06	1.86036e+06	1.68496e+06	1.78054e+06	2.86618e+06	1.86798e+06
183	RPPos	199.061	0.765	5.16897e+06	4.78735e+06	2.17499e+06	2.14466e+06	5.57846e+06	2.38127e+06	2.46981e+06	1.06798e+06	4.17031e+06	2.45553e+06	2.54112e+06	1.15215e+06	1.74437e+06	2.59139e+06	1.48031e+06	769039	2.1906e+06	1.49683e+06	901821	798940	3.06909e+06	1.26486e+06	817930	1.09497e+06	3.75302e+06	751468	1.60378e+06	889702	3.66774e+06	5.19096e+06	3.33102e+06	4.07024e+06	3.30055e+06	3.36528e+06	4.95516e+06	4.76906e+06	4.59086e+06	4.6232e+06	2.87313e+06	3.12484e+06	2.88442e+06	1.05925e+06	321096	2.50247e+06	2.74328e+06	1.10176e+06
184	RPPos	199.852	0.778	1.15223e+06	1.26319e+06	1.50574e+06	1.47213e+06	1.05022e+06	1.5364e+06	1.78064e+06	1.57826e+06	1.25937e+06	1.57489e+06	1.40265e+06	1.8684e+06	899159	1.10844e+06	1.4653e+06	1.65649e+06	1.54872e+06	1.50479e+06	1.51411e+06	1.67738e+06	1.50649e+06	819315	1.67234e+06	1.97232e+06	1.33191e+06	941260	1.82192e+06	1.49883e+06	1.53439e+06	1.29354e+06	1.22268e+06	1.1228e+06	1.29972e+06	1.36673e+06	1.54495e+06	1.43765e+06	1.28614e+06	1.1738e+06	1.39995e+06	1.71415e+06	1.54142e+06	1.36801e+06	1.33089e+06	1.39368e+06	1.22082e+06	1.4989e+06
185	RPNeg	200.014	0.885	310620	303811	337365	144871	310800	458544	196883	120993	539440	457871	362205	215702	304107	154977	219097	128063	208565	263925	240218	125656	1.39326e+06	1.42187e+06	619571	182222	773778	510400	333317	164811	329752	348472	458735	353834	390063	376249	498501	410258	312887	451433	275289	162837	187990	190391	201059	189486	245816	173629
186	RPNeg	200.045	0.865	1.18813e+06	753795	643394	1.0643e+06	902919	1.37894e+06	984868	1.32913e+06	764302	1.23098e+06	619926	604449	1.00869e+06	773789	1.22311e+06	829250	1.3503e+06	784410	1.10077e+06	1.20257e+06	413284	630923	517339	682252	850642	742818	763327	952602	1.19485e+06	1.1534e+06	762104	899872	751936	1.25598e+06	1.053e+06	1.24036e+06	872552	1.05129e+06	1.03051e+06	1.72157e+06	1.75171e+06	1.64088e+06	1.25398e+06	1.23041e+06	1.79292e+06	2.24231e+06
187	RPNeg	200.105	0.991	128716	177596	82027	82875.5	173225	135191	80541.8	100230	247515	72058.4	303813	143424	305595	109889	158459	92452.6	247935	135669	170939	128062	188591	137355	127896	167763	183732	122212	119089	150486	258957	284571	213283	222104	227711	295045	283164	289093	268085	254692	209561	575324	546226	467397	615633	438177	562252	535675
188	RPNeg	200.858	12.059	981530	1.12091e+06	727258	711654	983269	1.08526e+06	976103	1.35101e+06	1.06435e+06	1.52723e+06	1.04243e+06	1.45539e+06	1.17336e+06	977249	1.19916e+06	925184	1.29596e+06	1.28772e+06	1.35819e+06	1.13033e+06	1.08039e+06	1.26152e+06	1.25872e+06	1.30344e+06	1.45503e+06	1.07526e+06	1.17896e+06	989362	1.14914e+06	1.16631e+06	1.22432e+06	1.26859e+06	943653	1.06216e+06	887300	930438	821147	837996	1.46971e+06	1.10912e+06	691136	961347	807422	937191	1.02087e+06	1.00189e+06
189	RPNeg	200.986	1.022	420370	388191	398962	426871	342318	317565	324678	293295	412301	379676	434631	329176	438680	375250	351315	229298	418698	339956	411192	271099	498374	293976	377882	429777	292827	346436	202279	53340	303316	314806	365299	387401	331224	346038	405774	208792	390313	346666	297556	399470	312674	416119	395053	385306	424741	419720
190	RPNeg	201.004	0.809	222974	118531	285243	68263.2	104943	118118	131992	44302	18541	18297.7	42279.9	45403	17524.7	21503.3	39301.3	43281.7	53253.6	19493.3	43557.6	51539.7	14713.9	19648.1	46496.1	47146.4	22999	15980.4	40425.3	38906.5	69214.8	49565.6	49283.9	63014.8	45083.4	46641	64868	75291.3	58589.1	64338.2	44863.2	80392.4	46105	47306.1	44626.1	40492.4	48656.2	58895.1
191	RPNeg	201.069	0.98	203011	196651	152588	158613	212773	304641	217766	79780.1	307725	453000	329892	308140	158353	372550	652860	378615	273203	340191	542974	217962	193904	496851	740665	128381	289124	332971	329957	167925	244139	253755	275468	346720	243647	284416	268877	300770	286989	285609	228844	954112	977517	994922	646429	1.01166e+06	696134	698418
192	RPPos	201.079	0.925	724964	588512	653126	859450	556153	1.04168e+06	698446	708736	3.91003e+06	4.23872e+06	5.36401e+06	5.77266e+06	2.29058e+06	2.78104e+06	3.51607e+06	5.23036e+06	3.50313e+06	3.94564e+06	4.58664e+06	4.30478e+06	4.63239e+06	5.06698e+06	6.628e+06	6.91713e+06	6.71421e+06	4.07931e+06	7.2529e+06	1.12739e+07	2.8475e+06	2.9129e+06	2.468e+06	2.71807e+06	2.75217e+06	3.31825e+06	3.43518e+06	3.2989e+06	3.6508e+06	2.37053e+06	1.95486e+06	3.2014e+06	2.88766e+06	3.09127e+06	2.90256e+06	3.33312e+06	3.67921e+06	3.83555e+06
193	RPNeg	201.137	1.009	106968	121794	43689.5	37429	106439	52430.5	37939.5	36419.6	113685	42420.8	64283.8	38106.9	90971	47264.4	42118.2	46735.9	1.50408e+06	687103	1.00827e+06	56165	890739	830217	556551	589957	84298.5	45707.9	42205.8	42215.4	252232	256309	226628	273472	261830	286907	232801	283222	239486	256149	246522	47486.1	54401.3	56588.5	57264.4	48887.2	56900.3	50873.5
194	RPNeg	201.137	0.942	120071	123100	83806.8	68310.1	106309	95974.5	73772.9	91102.4	116359	87850.2	112479	89709.9	99379.5	99311.9	82446.1	75439.9	837515	1.09773e+06	1.02309e+06	88726.2	886424	858027	558539	1.06966e+06	94176.4	108085	85297.9	71515.6	259583	262078	255672	305146	262940	306035	308143	281972	250015	254810	269769	111050	115303	119353	94652.3	139025	89633.1	98640.4
195	RPPos	201.769	4.886	405109	288355	957632	419718	866555	916447	926929	779041	1.29895e+06	928182	1.07785e+06	837646	927914	1.21381e+06	1.6594e+06	937020	858704	1.10675e+06	1.50801e+06	1.07346e+06	654839	806370	1.87329e+06	1.31052e+06	979237	404892	1.55086e+06	1.19176e+06	1.0136e+06	1.03272e+06	908308	999219	1.34496e+06	970614	1.16276e+06	812630	1.31855e+06	1.30045e+06	654086	475554	328108	581896	568809	486658	541994	175785
196	RPNeg	201.813	0.984	34457.1	91690.2	24972.8	21036	73263.3	115617	79771.8	58330.8	122339	58322.6	78668.9	82367	238884	41515.1	66948.4	40054.3	196262	308500	291537	73809.6	104510	229965	211706	226008	95087.5	205987	118182	78538	128916	116058	110487	114766	94678.3	70130	79216.8	141475	94992.9	98197.8	143319	34932.6	27802.8	38417.2	31134	29976.1	34652.1	30480.6
197	RPNeg	201.866	2.768	1.64834e+06	2.34541e+06	1.67932e+06	1.51761e+06	1.5412e+06	2.20004e+06	1.88229e+06	1.91923e+06	2.16893e+06	4.01721e+06	2.32488e+06	2.85805e+06	2.05823e+06	2.64014e+06	2.22096e+06	1.77616e+06	2.06249e+06	2.69306e+06	2.53687e+06	2.39767e+06	1.59313e+06	2.18583e+06	2.4458e+06	1.89689e+06	2.4571e+06	2.47955e+06	2.13447e+06	2.13041e+06	2.10709e+06	2.27414e+06	2.10216e+06	1.83847e+06	2.16728e+06	2.46923e+06	1.7569e+06	1.19186e+06	1.91141e+06	1.91056e+06	2.83321e+06	1.43332e+06	1.63503e+06	1.04069e+06	1.25098e+06	1.29338e+06	867198	975815
198	RPNeg	201.866	12.057	2.46343e+06	2.25168e+06	2.69694e+06	2.33594e+06	2.35195e+06	2.50585e+06	3.04197e+06	2.41706e+06	2.88562e+06	3.80487e+06	2.12437e+06	2.00184e+06	2.40837e+06	2.71016e+06	2.5731e+06	2.41318e+06	2.92896e+06	2.5672e+06	2.85071e+06	2.53716e+06	2.28715e+06	2.76777e+06	2.52619e+06	2.83939e+06	3.44327e+06	2.9818e+06	2.7885e+06	2.07316e+06	3.10164e+06	2.07807e+06	2.72008e+06	2.90853e+06	2.37909e+06	2.52418e+06	2.61299e+06	2.52789e+06	2.15723e+06	2.41225e+06	3.20453e+06	2.75306e+06	2.80965e+06	48897.4	2.34069e+06	2.82762e+06	2.36942e+06	2.71969e+06
199	RPPos	201.983	0.809	477194	475729	443083	287978	696102	437760	258800	303583	490241	262610	462504	251963	254835	291645	218432	268598	232812	262666	293971	249650	270814	289578	283883	290614	489689	207779	325233	345518	606168	614431	577140	310361	674873	618724	600520	666853	537653	594164	511484	397724	332455	371139	366788	392414	426864	318561
200	RPPos	202.008	0.8	1.12133e+06	1.01669e+06	1.13055e+06	607857	1.19284e+06	494960	802624	803188	1.53078e+06	611961	1.19837e+06	661104	996617	558177	816736	717555	797018	776680	1.01927e+06	791362	812548	541135	890956	765208	657470	119067	687206	430465	1.21872e+06	1.16449e+06	1.23803e+06	1.1744e+06	1.41933e+06	1.27025e+06	1.15448e+06	1.28249e+06	1.52469e+06	1.26124e+06	991232	1.25438e+06	1.60773e+06	1.24449e+06	1.11073e+06	1.48169e+06	1.45605e+06	1.56749e+06
201	RPNeg	202.03	0.897	3.80524e+07	2.2009e+07	3.78179e+07	1.6021e+07	3.88206e+07	3.69582e+07	2.18194e+07	3.02398e+06	9.3532e+07	7.47944e+07	4.17345e+07	3.66106e+07	3.48852e+07	1.72449e+07	3.23308e+07	6.48601e+06	2.51278e+07	4.25975e+07	3.03546e+07	2.02298e+07	8.20159e+07	1.00194e+08	3.98596e+07	1.52243e+07	5.62102e+07	7.29692e+07	4.03723e+07	2.98523e+07	4.3858e+07	4.27312e+07	4.05944e+07	4.29981e+07	4.79022e+07	4.71137e+07	4.89764e+07	4.84601e+07	5.24295e+07	2.88812e+07	4.44375e+07	8.51825e+06	1.43925e+07	7.61711e+06	1.44225e+07	1.00976e+07	8.40941e+06	1.43075e+07
202	RPNeg	202.045	0.89	3.12733e+06	1.83552e+06	4.00389e+06	2.86113e+06	2.43537e+06	2.07816e+06	1.64296e+06	854838	2.38088e+06	1.62998e+06	3.27207e+06	1.64725e+06	2.78333e+06	2.58986e+06	1.55842e+06	791497	3.22638e+06	1.34317e+06	1.63143e+06	896325	2.34716e+06	1.9141e+06	1.39141e+06	1.8525e+06	2.99803e+06	1.55038e+06	1.01413e+06	907863	2.17658e+06	1.9332e+06	1.43524e+06	2.12372e+06	2.20624e+06	2.37418e+06	2.17677e+06	2.05175e+06	1.61019e+06	1.95157e+06	2.10626e+06	5.18714e+06	4.79085e+06	4.68578e+06	4.51919e+06	4.48848e+06	4.27958e+06	4.96862e+06
203	RPPos	202.045	0.791	6.45579e+06	6.32106e+06	8.98974e+06	7.86901e+06	6.0124e+06	6.34906e+06	6.64888e+06	7.8877e+06	4.41159e+06	7.03435e+06	6.20945e+06	7.90199e+06	3.56599e+06	6.91615e+06	9.62605e+06	6.90072e+06	6.83527e+06	7.36808e+06	7.27458e+06	9.3354e+06	6.17833e+06	6.09855e+06	6.86396e+06	9.26603e+06	5.48878e+06	4.93202e+06	8.55147e+06	9.32404e+06	7.56092e+06	7.00562e+06	6.63413e+06	6.83645e+06	7.29066e+06	6.24795e+06	7.20997e+06	7.22098e+06	7.35579e+06	6.516e+06	7.31117e+06	4.33177e+06	5.19468e+06	4.74967e+06	4.75682e+06	6.29905e+06	6.682e+06	4.71951e+06
204	RPNeg	202.065	0.985	678845	636417	587529	581815	614682	1.09175e+06	793189	498817	1.09735e+06	1.09668e+06	985669	933529	635805	1.39897e+06	2.05441e+06	1.33768e+06	793822	1.27987e+06	1.33285e+06	755633	639982	1.06203e+06	3.03439e+06	490348	884817	856025	1.05117e+06	658549	861404	832669	923263	716844	829544	916015	760682	932869	1.0396e+06	794439	749931	2.53549e+06	2.70852e+06	2.63482e+06	2.27841e+06	2.76853e+06	3.94306e+06	2.65791e+06
205	RPPos	202.074	5.245	1.47315e+06	924909	960407	1.11881e+06	1.5273e+06	1.20998e+06	1.61228e+06	853760	1.33705e+06	2.16983e+06	997758	1.23406e+06	721688	1.26153e+06	649460	513677	1.2332e+06	1.32704e+06	933264	804516	1.24776e+06	1.33152e+06	1.64168e+06	741769	1.05601e+06	496796	1.7078e+06	1.46363e+06	1.70442e+06	1.05967e+06	1.08681e+06	885918	1.50336e+06	1.38419e+06	1.2475e+06	1.17957e+06	1.68663e+06	1.26301e+06	1.08465e+06	796620	623868	318648	472427	596368	338471	478600
206	RPPos	202.074	3.719	588916	462561	590965	754179	549289	516690	760602	498527	777911	747579	724824	504565	324504	436309	322622	340881	372307	551356	431143	661488	690623	654200	467828	484169	828952	400127	664595	580932	576254	548300	481311	740645	510831	445326	554764	445192	562909	595116	605674	280670	203142	266845	372259	60086.1	44977.9	320107
207	RPPos	202.074	6.394	831628	967568	1.38941e+06	1.16308e+06	754298	1.47866e+06	1.39904e+06	1.08845e+06	689190	1.59112e+06	1.67105e+06	998580	620611	900169	895372	1.90013e+06	693149	800065	956763	269991	1.03626e+06	571491	1.16734e+06	968051	773672	303244	1.11004e+06	765566	1.19501e+06	1.03221e+06	841406	912941	1.02445e+06	1.10295e+06	1.1529e+06	1.03637e+06	1.14039e+06	1.09046e+06	883442	600241	720469	883041	592649	551443	751903	1.26234e+06
208	RPPos	202.074	6.568	426659	430399	655381	463438	569728	448286	620011	568420	656907	526911	616950	530116	348496	534803	482833	707650	563519	531332	628718	494713	569134	416019	603516	704319	737785	475313	721242	487255	534448	547541	562829	356640	541260	694941	623991	503290	530015	509850	508824	237462	311549	351389	419783	496123	123607	106067
209	RPPos	202.074	6.83	364808	336281	481769	454827	571491	592043	762140	450266	341913	408803	612883	306578	340741	361139	423258	509020	272383	435589	383359	575397	291377	356904	553481	467209	388692	240260	617763	567659	499348	499763	551198	344445	535105	653763	576111	537169	565168	484940	407124	384731	535177	526947	398549	184264	520273	443977
210	RPPos	202.074	0.847	1.5524e+06	2.04173e+06	1.81663e+06	1.47398e+06	2.29215e+06	1.65332e+06	3.0039e+06	2.10002e+06	2.21353e+06	2.10286e+06	2.01609e+06	2.48144e+06	1.02332e+06	1.28593e+06	2.23799e+06	2.14021e+06	1.9505e+06	1.96293e+06	1.67428e+06	2.15493e+06	1.61256e+06	1.29809e+06	1.96469e+06	1.47364e+06	2.82451e+06	967614	2.04053e+06	2.51995e+06	1.83887e+06	2.01154e+06	2.24299e+06	1.76347e+06	2.8887e+06	2.61014e+06	2.26385e+06	1.4275e+06	2.59027e+06	1.51149e+06	2.39483e+06	726932	854265	675040	122935	501432	812950	662814
211	RPPos	202.074	7.97	131118	122023	255580	189983	204108	93580.7	156279	99205.3	123389	118446	187520	60277.6	74304.5	59566	101277	78906.5	92358.6	79771.7	66544.9	74885.6	201098	129294	128435	385419	372239	164262	234790	138174	247479	118848	144403	109625	153235	227523	323504	230404	172541	139590	286216	28032.7	25455	27081.5	27728.2	33327.9	26593	32156
212	RPPos	202.078	6.573	140723	121566	187193	134581	162340	169640	152467	212912	245503	315787	239693	281300	159181	228005	133299	156205	151135	152823	208432	207484	230687	113335	332926	183273	194602	111675	179707	229724	216584	206794	204074	169670	178033	246242	239643	264301	240472	253122	107796	162978	142877	115941	154702	193660	110587	72686.7
213	RPNeg	202.121	0.995	447087	468490	202810	186600	495952	324924	182724	190011	911536	270522	645804	258846	698458	322251	330954	160194	914857	1.3523e+06	795492	311513	886032	1.32648e+06	511273	616099	451891	310045	280876	257287	827835	923038	835495	908152	913837	907242	908294	823008	956318	833716	856813	1.31398e+06	1.14056e+06	1.10887e+06	1.19587e+06	1.28354e+06	1.16668e+06	1.27106e+06
214	RPPos	202.143	0.733	1.3632e+06	781928	1.40042e+06	1.5365e+06	1.20745e+06	1.09003e+06	1.15911e+06	1.17653e+06	1.07184e+06	1.03983e+06	1.72489e+06	1.12077e+06	720812	936761	1.11359e+06	1.58978e+06	900498	1.7343e+06	737099	731903	1.1596e+06	993910	1.04923e+06	979690	1.30725e+06	374376	898096	943477	1.18e+06	1.13397e+06	1.18696e+06	1.28289e+06	1.08696e+06	1.18148e+06	1.50282e+06	1.52213e+06	1.35434e+06	1.14527e+06	794084	1.7391e+06	1.56276e+06	1.29895e+06	1.69108e+06	1.64082e+06	1.50981e+06	1.55422e+06
215	RPPos	202.143	0.837	880556	925183	1.10782e+06	1.0107e+06	857835	750950	949772	737238	1.39373e+06	1.04507e+06	1.27544e+06	2.48624e+06	492293	718353	1.30531e+06	1.20509e+06	687161	1.06815e+06	484488	490243	715424	535310	575164	594283	770379	382475	1.30616e+06	678528	998520	1.10847e+06	661269	621467	922390	860816	1.0905e+06	907910	911958	797668	912034	1.73289e+06	1.4214e+06	1.48561e+06	914314	1.34622e+06	1.50502e+06	1.27128e+06
216	RPNeg	204.009	0.96	312557	59666.7	194250	62264.9	232005	202471	160410	57342.2	128130	486424	530932	506867	66802.7	132058	220936	61266.7	66010.9	69262.4	578262	168266	1.37856e+06	252559	121316	166246	1.78429e+06	1.18923e+06	604084	147309	175225	453387	728564	644315	582711	510257	736243	708023	551023	519516	616283	260962	165074	74722	145991	96262.1	85848.4	87238.9
217	RPNeg	204.026	0.958	758098	1.20037e+06	1.27492e+06	456452	1.27283e+06	1.3111e+06	881823	126783	4.31637e+06	3.30945e+06	1.93784e+06	1.552e+06	1.36709e+06	1.02509e+06	1.27379e+06	147423	1.70661e+06	1.7824e+06	508976	864699	4.0521e+06	3.98097e+06	1.33683e+06	453645	2.56137e+06	3.01771e+06	1.93005e+06	857384	829262	1.92519e+06	1.65468e+06	1.70419e+06	1.74661e+06	1.88407e+06	1.64919e+06	1.6472e+06	1.6158e+06	1.4165e+06	1.42117e+06	610312	642245	514586	556708	487162	491531	496973
218	RPNeg	204.028	0.87	2.54758e+06	1.85159e+06	2.02044e+06	1.76175e+06	2.84939e+06	1.85401e+06	2.09691e+06	1.51056e+06	1.6575e+06	1.93447e+06	2.56601e+06	1.74e+06	1.7704e+06	930702	1.63513e+06	2.30732e+06	1.69797e+06	1.53096e+06	1.75348e+06	1.82093e+06	2.6868e+06	1.57503e+06	753240	2.19146e+06	2.16133e+06	2.15641e+06	1.63042e+06	1.99981e+06	2.1023e+06	1.72976e+06	1.31477e+06	2.10074e+06	2.38973e+06	1.80534e+06	2.35233e+06	1.8301e+06	2.15322e+06	2.05291e+06	1.41259e+06	1.49855e+06	908529	1.20517e+06	1.44425e+06	1.15449e+06	676522	778481
219	RPNeg	204.029	0.863	589691	608467	510919	386729	430858	261449	379289	792822	370216	277775	397814	694419	272732	877161	610762	371691	672768	421874	708721	793787	422918	528119	529522	705863	209556	702362	423579	771091	406872	505601	352390	631132	414614	567003	360378	330754	548673	535527	389239	164033	273590	213003	327419	311204	457777	204684
220	RPPos	204.034	0.91	326137	203457	257189	224706	239988	217896	207775	173789	212379	197040	271241	186970	223081	202822	236612	212570	246882	294159	245573	204657	287486	287806	265564	213307	212190	213235	200067	227220	445800	425445	338121	364713	459688	565943	408057	499858	419284	360877	394396	241886	241355	268595	232511	250675	236134	314325
221	RPNeg	204.136	1	52030.3	43360.1	47840.8	43283.2	51615.5	57912.1	41913.6	41122.1	58864.7	45766.8	68921.9	41525.6	50403.4	45329.7	81271.7	48428.5	50793.3	76775.7	66270.9	40946	58739.9	54010.7	49537.2	56666.5	53727	50403.4	58299.4	45978	80111.7	103182	76161	78999.7	95761.6	82468.5	67964.5	85176	97066.3	98835.8	73644.1	75695.1	59136.8	56401.9	91953.1	80287.2	71491.7	56143.7
222	RPNeg	205.012	0.873	524259	741471	404462	387158	600200	376362	363393	364735	620119	400105	774490	353591	809081	368195	419135	352256	402140	548764	388590	387104	897210	954620	530979	376073	351117	362240	402799	410228	640459	710001	670100	668417	761474	711276	717604	680603	595300	608275	774868	2.02158e+06	1.70402e+06	1.94187e+06	1.52257e+06	1.906e+06	2.13783e+06	1.61709e+06
223	RPNeg	205.949	0.878	359006	364781	284801	343242	378767	365174	390012	178071	386608	324698	284408	340233	455773	372399	322029	179790	502927	183976	384765	293770	298571	345134	277887	229540	515541	269390	273917	211651	404365	339114	346955	355008	280857	312128	411764	328039	475231	301637	338160	574953	654808	535257	559186	470793	494082	618588
224	RPNeg	205.989	0.88	208919	111139	121699	124261	163753	115760	105881	103509	103965	112677	113685	92403	393283	94609.9	173162	105090	97379.4	94385.3	177226	88565.5	252727	156963	100918	92355.9	332961	90146.2	120423	111589	167370	161168	116929	191258	138608	135250	158812	176225	171286	138130	159106	93254.6	96668.7	97986.9	98828	119955	104644	110091
225	RPPos	206.007	0.793	1.55327e+06	1.38674e+06	838689	884395	1.22796e+06	1.26935e+06	881465	214362	1.07683e+06	835954	947809	573830	506055	581656	474275	424828	336117	743580	809673	296823	997047	587441	578696	392049	722842	272886	686396	563008	909839	991993	1.35401e+06	713431	1.40398e+06	1.29039e+06	824068	1.25105e+06	1.15801e+06	1.01541e+06	892681	354311	542689	309015	258943	494720	300478	525228
226	RPNeg	206.025	0.874	1.23228e+06	930961	842556	907093	749811	1.12157e+06	938135	2.3371e+06	1.14661e+06	985473	1.06226e+06	755884	538987	569907	691192	999242	1.17291e+06	930252	797385	419077	2.77578e+06	1.96482e+06	917885	724118	1.11796e+06	1.02941e+06	897178	852566	1.24996e+06	1.42005e+06	1.33636e+06	1.09744e+06	808039	1.52825e+06	1.30096e+06	1.2336e+06	1.56026e+06	1.05671e+06	1.25502e+06	4.91424e+06	7.43064e+06	4.19428e+06	5.07219e+06	7.51942e+06	7.5524e+06	4.87134e+06
227	RPPos	206.103	0.815	544493	595117	953745	623330	454548	520653	561554	699021	504147	259181	533266	161904	231828	199520	616569	656474	276572	145282	350666	488645	157559	165086	500239	193389	171747	124936	463161	133304	608690	477073	414483	507189	847260	506958	552677	596958	457758	529717	553436	587755	398596	790748	624842	936233	940540	1.04176e+06
228	RPNeg	206.986	0.821	3.70987e+06	2.797e+06	2.40489e+06	1.08697e+06	2.50927e+06	3.34578e+06	1.5726e+06	601866	65258.4	47893.1	53121.9	64878.8	52882.8	57540.1	60945.1	57650.7	57812.3	56059.1	60638.4	54417.3	54443.8	57694.9	59869.8	60410	48250.1	55072.3	55525.6	59372.4	749445	734541	734167	700579	750716	748709	779073	733106	777101	721624	715932	350647	250220	293919	327448	224105	308976	316010
229	RPNeg	207.09	0.949	140685	185777	626515	70797.4	222453	139640	500544	192685	334614	223460	890722	172703	391703	365920	983637	265604	448554	398535	1.25331e+06	293368	526499	731918	895951	234270	399736	475793	1.18305e+06	341943	458768	416559	376508	470140	487427	555922	614720	423008	466896	445172	364766	579858	704321	416929	492281	806381	737596	855871
230	RPPos	207.884	0.767	7.78659e+06	6.34681e+06	9.70268e+06	8.79018e+06	7.9313e+06	9.20844e+06	9.3284e+06	8.80979e+06	7.90419e+06	8.5423e+06	7.90464e+06	8.92625e+06	4.50363e+06	7.33048e+06	8.98395e+06	1.03112e+07	8.03068e+06	9.21907e+06	8.57055e+06	9.06848e+06	8.16691e+06	6.96563e+06	8.50029e+06	1.05368e+07	8.76346e+06	4.91046e+06	9.32142e+06	9.57015e+06	7.80784e+06	8.02203e+06	7.33457e+06	7.14166e+06	7.42679e+06	8.16809e+06	7.46572e+06	7.87277e+06	7.48667e+06	7.52478e+06	7.78113e+06	9.36139e+06	8.56973e+06	7.4195e+06	8.35721e+06	8.99029e+06	8.98365e+06	8.34347e+06
231	RPNeg	208.058	1.072	3.18533e+06	2.86165e+06	4.90825e+06	3.41079e+06	6.32171e+06	6.72299e+06	5.27996e+06	4.35736e+06	2.66787e+06	2.43974e+06	3.50111e+06	6.66722e+06	2.46118e+06	3.96707e+06	6.64421e+06	3.97951e+06	3.51256e+06	3.3726e+06	4.2626e+06	4.95173e+06	4.14432e+06	2.92836e+06	2.1287e+06	4.39323e+06	4.55763e+06	4.41261e+06	4.18313e+06	8.10687e+06	5.37708e+06	3.69832e+06	2.75568e+06	4.31565e+06	4.04061e+06	4.79302e+06	4.10755e+06	3.45007e+06	3.98294e+06	4.98646e+06	3.99629e+06	2.62022e+06	1.54991e+06	2.23614e+06	2.75007e+06	3.43676e+06	2.42794e+06	2.99731e+06
232	RPPos	208.146	2.568	153754	156992	244794	72931.4	1.29666e+06	114279	133095	162079	208212	188402	127330	177703	188408	158625	157689	467267	109222	176145	256055	258110	277766	230787	177843	111696	175213	134926	723467	290888	414463	616275	441356	293086	526146	571368	458092	531902	533269	583560	310055	667689	581262	638490	545057	567866	310621	359524
233	RPPos	208.146	2.472	272963	357199	237339	263976	4.00859e+06	216195	234313	317715	340166	256968	342242	403330	259594	331421	444076	1.32813e+06	339673	556332	475818	573103	738841	575813	574354	381912	210665	294356	2.20526e+06	686700	1.66159e+06	1.69735e+06	1.79091e+06	1.44255e+06	1.53751e+06	1.58104e+06	1.52838e+06	1.96657e+06	1.78776e+06	1.48712e+06	1.61322e+06	3.50355e+06	2.52754e+06	1.91717e+06	1.63931e+06	1.78039e+06	1.6612e+06	1.0972e+06
234	RPPos	209.043	0.805	2.81502e+06	1.8934e+06	2.74586e+06	2.47136e+06	3.53404e+06	2.87406e+06	3.52116e+06	2.84973e+06	2.68546e+06	1.99174e+06	2.36033e+06	3.23307e+06	1.87344e+06	1.95719e+06	3.95554e+06	3.29125e+06	1.98647e+06	1.5911e+06	2.34628e+06	2.89882e+06	1.76193e+06	1.588e+06	2.02255e+06	2.21645e+06	1.81441e+06	1.12815e+06	2.04356e+06	2.49126e+06	2.91435e+06	2.36019e+06	2.69857e+06	2.01047e+06	2.08929e+06	2.2217e+06	2.58133e+06	3.21537e+06	2.54805e+06	2.57845e+06	2.20829e+06	3.76227e+06	3.45011e+06	2.99809e+06	3.15457e+06	3.16027e+06	3.63968e+06	3.54489e+06
235	RPNeg	209.853	0.85	8.50382e+06	8.49324e+06	9.71523e+06	9.75551e+06	9.12186e+06	9.69841e+06	9.58816e+06	1.00526e+07	9.1222e+06	9.13447e+06	9.05571e+06	1.05954e+07	8.6985e+06	9.3507e+06	9.69905e+06	1.05117e+07	1.01478e+07	9.39539e+06	1.00381e+07	1.04843e+07	8.72336e+06	9.25954e+06	9.55369e+06	9.92368e+06	9.25888e+06	9.47148e+06	9.18143e+06	1.03172e+07	8.89707e+06	9.1964e+06	8.66503e+06	8.72177e+06	9.7687e+06	9.44359e+06	9.33215e+06	9.29089e+06	9.45592e+06	8.38916e+06	8.95393e+06	8.95419e+06	8.78316e+06	9.15381e+06	8.93885e+06	8.68511e+06	8.90723e+06	8.51173e+06
236	RPPos	209.881	0.774	873350	790581	1.25611e+06	1.22996e+06	1.21946e+06	1.10921e+06	1.35087e+06	1.09337e+06	1.04396e+06	1.13715e+06	1.21287e+06	1.06966e+06	496540	919227	1.18786e+06	1.35479e+06	928157	1.19722e+06	1.19276e+06	1.04325e+06	1.08603e+06	1.04497e+06	1.22582e+06	1.32829e+06	1.26046e+06	769785	1.29997e+06	1.089e+06	1.01834e+06	966053	766603	817311	846257	1.27765e+06	1.11208e+06	1.01035e+06	1.083e+06	659310	938057	1.32683e+06	1.23197e+06	1.09073e+06	1.11282e+06	1.18759e+06	1.17014e+06	1.20226e+06
237	RPNeg	210.074	0.897	1.70546e+06	2.27384e+06	1.85235e+06	1.67615e+06	2.22863e+06	2.6407e+06	1.95681e+06	2.18829e+06	2.11244e+06	1.45196e+06	1.5483e+06	2.23181e+06	2.08321e+06	1.92607e+06	1.50102e+06	2.05995e+06	2.71305e+06	1.81891e+06	1.87422e+06	1.82165e+06	778035	578163	993235	984570	1.71448e+06	1.60919e+06	1.48483e+06	1.77934e+06	1.54056e+06	2.05358e+06	1.99037e+06	1.89689e+06	2.07884e+06	1.89473e+06	2.33325e+06	2.0067e+06	1.29573e+06	1.81563e+06	2.11396e+06	2.75541e+06	2.67715e+06	2.79439e+06	2.15739e+06	2.27896e+06	2.47405e+06	2.51877e+06
238	RPNeg	210.087	0.951	69130.1	121168	55045.6	38146.8	103974	43615.8	33167.5	32907.7	179622	42217.7	155413	38484.5	105866	53783.3	85777.8	47038.3	379925	373670	342847	38120.4	397889	613226	354120	357429	45525.8	45408.1	47776.7	40469.3	242486	206744	193040	186808	205844	216448	247095	203678	217004	199414	219598	62762.6	65420.2	66930.7	73401.6	76473.2	70205.6	67369.5
239	RPNeg	210.126	1.116	563715	588129	671105	429657	660730	890700	652551	392094	214990	185946	127398	151637	118637	125198	144735	52985.3	144481	96898.9	100675	121562	237650	227547	96075.9	128927	204252	200380	162931	162775	304237	351503	340127	317642	375437	388368	331412	361458	387210	336459	277921	43578.5	264856	223969	241318	302564	251750	246521
240	RPPos	210.162	2.548	183759	577606	465604	305232	3.94262e+06	451061	122716	267181	180111	485534	378574	428171	360117	183466	490731	1.50512e+06	268808	322959	711368	710542	998303	854181	672248	203001	412105	204566	1.98027e+06	454855	1.66199e+06	1.50131e+06	1.43088e+06	1.27363e+06	1.56383e+06	2.20366e+06	1.33174e+06	1.66856e+06	1.60633e+06	1.53757e+06	1.42191e+06	2.38349e+06	1.86339e+06	1.86289e+06	1.9661e+06	1.81341e+06	1.75829e+06	1.41885e+06
241	RPPos	210.162	2.473	1.49838e+06	1.32835e+06	934874	1.01427e+06	6.9646e+06	1.05385e+06	1.0616e+06	1.21026e+06	1.21197e+06	1.04896e+06	1.27562e+06	1.91864e+06	1.4379e+06	1.53904e+06	1.37855e+06	2.86884e+06	1.41549e+06	1.24996e+06	1.48841e+06	1.43491e+06	1.57936e+06	1.43472e+06	1.1574e+06	1.31909e+06	1.1331e+06	1.21044e+06	3.92996e+06	2.02857e+06	3.28812e+06	3.36582e+06	2.96927e+06	3.06313e+06	2.81042e+06	2.84893e+06	3.10632e+06	3.62709e+06	3.58323e+06	2.78464e+06	3.05676e+06	5.84144e+06	4.81593e+06	3.70201e+06	3.33038e+06	4.52743e+06	3.36962e+06	2.4185e+06
242	RPPos	211.013	1.007	42783.5	41437.7	29867.1	22650.4	28507.9	35896.8	23660.9	26353.9	42898.9	23419.8	24377.8	36503.4	42798.7	32906.8	40418.3	32900.8	72053.6	3.05444e+06	65274.4	26346.2	310200	62063	48933.9	33610.4	2.4531e+06	408706	385814	22028.9	296126	323302	346104	327683	355538	380000	351090	341029	316148	383955	276736	80289	64268.6	70569.3	80923.2	64008.9	75074.4	65509.2
243	RPNeg	211.085	1.262	108543	120585	98024.1	85311	102645	68484	129642	63848.4	72329.3	59894.7	77790.5	107146	73879.3	62030.9	76461.4	114790	279000	254607	360448	72536	351133	670619	516353	182014	92459.5	70131.6	89046.7	69201.1	146039	158973	170388	150631	172700	162336	154651	164146	174097	153564	144289	95199.1	64613.3	54455.8	35877.8	50963.2	58315.7	38764.3
244	RPPos	211.096	0.811	729939	1.05284e+06	634435	541788	644096	648997	632281	772550	1.49254e+06	428478	636539	770769	1.18338e+06	729485	880375	638842	645973	1.11805e+06	708320	775646	666182	1.03218e+06	790658	661279	476651	589152	571439	659571	1.20379e+06	1.4629e+06	1.18252e+06	1.08022e+06	1.00621e+06	731314	1.05139e+06	1.21623e+06	1.14896e+06	1.2203e+06	1.2524e+06	1.18891e+06	1.21016e+06	1.22112e+06	1.02503e+06	1.04264e+06	1.36e+06	941235
245	RPPos	211.832	0.781	791101	730034	433042	539081	613776	674790	341804	425706	847773	462297	685455	589853	670402	652799	361361	350072	623536	393479	758516	203676	651944	533978	500493	393398	427670	601369	592996	324181	776413	683379	574552	400010	636839	635715	760358	640225	715891	695965	544990	755130	535169	634863	657761	1.01708e+06	453555	400369
246	RPPos	211.992	0.802	1.47005e+06	1.15155e+06	698021	1.00882e+06	1.51132e+06	1.04453e+06	621728	448402	642272	885882	620246	698469	902216	1.35135e+06	934198	445992	762836	1.0954e+06	918826	454427	997534	1.14447e+06	1.30156e+06	442397	851343	375787	476753	507038	897492	952972	707898	678450	939091	690902	950933	1.1874e+06	846933	789096	729551	488501	525088	514193	503020	442323	475689	503979
247	RPNeg	212.105	1.006	156376	205770	177883	102534	213551	200833	115353	86336.5	150432	83663.6	155943	80464.9	206786	105421	178348	134956	270604	403698	283243	113822	654753	454922	217897	182310	145089	291150	102988	91576.4	269471	405003	230954	243455	364127	371122	378545	332189	345865	280172	254765	119767	118099	138332	176353	180308	160582	160471
248	RPPos	212.999	0.806	1.27254e+06	1.4419e+06	814364	206241	1.69169e+06	404947	952779	917631	1.54231e+06	438331	1.13262e+06	1.32706e+06	619241	345130	354209	720072	524315	680780	581750	382586	1.20492e+06	982845	1.10097e+06	354746	428492	277492	317069	337508	1.06124e+06	1.47234e+06	1.02746e+06	997614	995059	1.36574e+06	1.1721e+06	1.48536e+06	1.29872e+06	1.21489e+06	885413	5.22108e+06	6.11625e+06	4.61481e+06	4.37539e+06	5.11709e+06	5.04303e+06	4.5694e+06
249	RPNeg	213.01	0.875	873257	714313	325882	588976	642002	711072	366476	843178	1.02e+06	591433	1.09596e+06	852917	2.08215e+06	801488	619413	831859	2.11949e+06	1.65702e+06	765425	160434	2.83365e+06	2.00102e+06	1.39516e+06	1.13543e+06	1.95652e+06	1.26892e+06	556723	834516	1.63204e+06	1.77245e+06	1.61173e+06	1.69279e+06	1.91257e+06	1.86939e+06	2.11654e+06	1.57981e+06	1.8017e+06	1.46547e+06	1.74881e+06	4.05043e+06	2.53446e+06	3.49674e+06	2.84996e+06	3.7607e+06	4.54356e+06	3.99502e+06
250	RPPos	213.829	0.782	738422	655667	391594	532579	250999	524008	690919	426649	550242	325579	579336	513730	561944	537459	288186	347913	531993	547314	370221	180411	546889	334180	457506	336038	547319	398464	286774	187825	586446	604366	658273	512129	650125	816639	705340	748783	615464	460893	645706	289406	336842	428995	473673	479832	442013	428563
251	RPNeg	213.847	0.85	2.60739e+06	2.35485e+06	2.45036e+06	2.57406e+06	2.61885e+06	2.48452e+06	2.69465e+06	2.76074e+06	2.56043e+06	2.53161e+06	2.85433e+06	2.67498e+06	2.25268e+06	2.73735e+06	2.69351e+06	2.85389e+06	2.59267e+06	2.44185e+06	2.92734e+06	2.95421e+06	2.51893e+06	2.40187e+06	2.63194e+06	2.84086e+06	2.63902e+06	2.66161e+06	2.74913e+06	2.75024e+06	2.51229e+06	2.4636e+06	2.35086e+06	2.18696e+06	2.5275e+06	2.42671e+06	2.36792e+06	2.68248e+06	2.41588e+06	2.36833e+06	2.38798e+06	2.46298e+06	2.25164e+06	2.39475e+06	2.19195e+06	2.49751e+06	2.62278e+06	2.55342e+06
252	RPNeg	214.057	0.913	1.15637e+06	732927	979215	817837	578579	1.24182e+06	1.08116e+06	623542	732646	766210	784278	774395	535741	505535	773760	864598	221076	703701	949523	743129	896586	700889	622731	800135	856490	469319	891468	1.03496e+06	907632	728651	641284	821413	762170	386551	768217	692443	734859	964973	706664	324405	221296	619006	259956	270486	552598	409616
253	RPNeg	214.057	0.933	1.14841e+06	739864	974587	343454	695641	1.03157e+06	1.07528e+06	575226	749478	768795	783753	789713	536739	508088	783622	858489	652279	224264	963148	752199	892524	1.00289e+06	207050	354278	268628	469954	893566	1.03278e+06	932673	862716	454986	221501	762441	338484	762754	688136	732800	965530	709590	245435	262131	215045	432639	436336	225682	472105
254	RPNeg	214.093	0.807	74162.9	28394.1	57382.9	34477.4	48051.9	40447.2	35193.3	37392.5	57689.5	28617.4	28655.6	51365.7	89802.6	93538.6	88339.9	96278.4	86380.7	19998.6	32188.7	41852.5	56260.2	60337.8	51398	39148.1	52500.6	39210.2	40327.4	48853.6	62930.8	46158.6	43284.3	47459.4	81703.1	50086.6	58220.2	48634.5	61800.6	41606.1	58647.6	75361.7	64902.9	74222.7	77292.6	47439.8	62795.4	53991.5
255	RPPos	214.118	0.856	430913	282625	349868	289156	426759	311666	94541.6	254270	371709	361996	482109	408138	235183	108881	964146	143338	247382	310886	290894	399579	379473	184741	242930	322016	267655	183328	180336	131320	444862	442687	630653	422261	493338	701245	545493	532887	469389	502961	475457	404959	501527	376463	373958	286235	368522	234183
256	RPNeg	214.121	1.007	56705.1	111743	51828.1	45652.7	61129.8	66743.5	43449.8	62156.7	181930	60808.6	109735	78564.1	110353	98883.8	149741	65013.8	117503	101192	162335	94355.5	121904	122627	123946	68373.7	109906	129146	136101	103077	160088	163888	129533	131423	136655	156183	166079	172388	172640	148037	123574	420180	432840	379924	426434	424551	405886	442833
257	RPNeg	214.157	1.289	24059.2	30096.2	51914.9	24910.8	22234.9	96160.5	47282.6	30284	17726.1	73646.6	50649.4	63483.9	26030.4	77743.6	159027	57902	32727.8	42108.1	62008.3	39115.2	25069.9	57564.4	76979.3	22213	48387.2	58710	43164.9	82487.6	35958.4	57202.6	43797	48789.2	51312.6	64106.7	53771.1	40528.6	56591.2	55804.3	30651.2	239862	200579	217852	214852	209201	187219	207457
258	RPNeg	214.983	0.813	3.02784e+06	2.20005e+06	2.21943e+06	652283	1.48366e+06	2.40209e+06	929125	125545	40294.7	43688	44292.1	38454.5	30722.9	37235.4	34344.1	42667	47625.5	36844.1	37798.3	45143.9	43050.7	37832.4	43011	44868.1	24520.8	32302	43043.4	40408.5	386877	297090	267803	312834	311832	451295	288961	329876	321551	283689	364987	130379	148073	174441	158473	106844	165732	143415
259	RPNeg	215.152	0.978	127923	122050	132324	68376.2	147323	89059.7	76378.9	64917.2	72515.4	103271	84306.9	68883.3	98993.4	69400.1	91894.9	76691.3	1.97771e+06	3.15585e+06	1.37457e+06	61536.5	1.27865e+06	2.92561e+06	1.8529e+06	1.54354e+06	87018.8	90982.5	73793.6	72993.8	347595	388761	365060	391758	364716	391144	398897	368874	444189	348599	329253	87511.2	82064.5	86553.1	84062.5	82566.8	101441	86602.5
260	RPNeg	215.844	0.853	607871	501240	552451	411201	576529	456199	521627	549239	511677	512779	520481	586067	450858	808066	507982	662567	469025	661836	684558	611027	612045	501043	588826	653535	544864	613228	576086	566244	483823	379538	532982	554975	610589	605894	372529	460256	544363	492149	482513	649166	818945	632143	533417	621480	594489	614851
261	RPPos	215.915	0.761	6.09536e+07	4.98148e+07	6.90129e+07	6.74759e+07	6.38147e+07	6.40252e+07	7.42542e+07	6.51791e+07	6.02988e+07	5.92961e+07	5.96079e+07	7.04712e+07	3.52196e+07	5.00731e+07	6.79848e+07	7.11001e+07	5.61604e+07	6.38884e+07	6.49291e+07	6.63172e+07	5.65756e+07	4.77583e+07	6.53563e+07	7.32143e+07	5.97432e+07	3.81195e+07	6.26747e+07	7.06246e+07	5.83423e+07	4.61725e+07	5.61348e+07	5.38547e+07	5.73491e+07	5.6908e+07	6.00398e+07	5.45051e+07	5.18543e+07	5.69497e+07	5.17127e+07	7.3839e+07	6.4235e+07	6.0703e+07	5.67477e+07	6.52485e+07	6.28736e+07	5.66824e+07
262	RPNeg	215.978	0.884	543690	550987	550129	691328	719992	377836	571520	452193	593774	599333	549931	434958	851040	759987	523546	488367	850477	441606	533681	494555	699212	612814	485528	474869	856277	474222	343580	460460	611052	499302	688747	581305	544993	659540	627371	640636	720287	500670	544766	1.01697e+06	877938	901390	1.02095e+06	858190	955633	919569
263	RPPos	216.011	0.831	174137	109014	296799	142526	250949	338347	145285	97606.2	116135	210635	150021	359308	101162	161675	216508	301744	190676	146265	130766	199818	97922	107212	236304	197261	136137	113305	124662	132500	161032	117161	131257	146003	104874	196765	162037	143675	93456.5	100160	147811	127312	139324	214051	151456	138992	164044	167877
264	RPNeg	216.04	0.858	2.36062e+08	2.69489e+08	1.98799e+08	1.85646e+08	2.44993e+08	2.61608e+08	2.64065e+08	2.99707e+08	2.07531e+08	1.70379e+08	2.30575e+08	2.50968e+08	2.09687e+08	1.82736e+08	2.86326e+08	2.38924e+08	2.58559e+08	2.64362e+08	2.72175e+08	2.96764e+08	2.13964e+08	2.43024e+08	2.47183e+08	2.71127e+08	2.11604e+08	2.57508e+08	2.54444e+08	2.55371e+08	2.4775e+08	2.41018e+08	2.35666e+08	2.44087e+08	2.44847e+08	2.5623e+08	2.47648e+08	2.47428e+08	2.47504e+08	2.32272e+08	2.46061e+08	2.38213e+08	2.33605e+08	2.37357e+08	2.31767e+08	2.38115e+08	2.43443e+08	2.2958e+08
265	RPNeg	216.061	0.892	253350	189345	313382	187801	351577	551464	513046	371293	431365	973047	661333	472784	258113	960848	863963	758370	558499	295707	479940	349983	385956	769497	783620	212125	425057	403322	621799	360073	408844	486693	274111	445386	357652	397552	598240	440093	323406	410362	392764	676843	442621	432463	529960	727208	634263	509610
266	RPNeg	216.111	0.873	198820	371801	95797.7	98082.6	271347	89772.7	108607	79100.9	307919	81055.3	193441	80370	510198	72482.4	83608.4	81997.5	74524.7	197016	131120	81345.7	127706	305651	209242	71444.2	91230.1	69223.5	85976.2	88232.6	268078	355058	349044	455011	249130	333534	284261	377776	230776	400045	328957	71470.8	140637	74846.3	75599.1	92148.3	97802.4	85683.3
267	RPNeg	216.111	0.976	101605	204195	23270.3	21501.5	272663	26051.8	23302.1	17260.5	292333	24846.1	175939	17031.5	503018	19374.1	17375.6	22378	25475.7	44644.3	42805.6	18387.2	77759.2	105161	66927.9	20014.6	38347.4	21784.4	27458.6	23198.5	251400	188394	182255	211086	224235	213646	288488	213840	210340	215419	194064	39108	40535.6	38595.8	23699.7	27319.7	46006.1	37903.9
268	RPNeg	216.136	1.009	249605	348427	105714	68910.6	257876	105842	78868.4	80325.8	790561	217115	554906	214213	301674	89029.2	158622	74977.4	846501	1.24889e+06	702627	169010	873879	1.2371e+06	700400	543088	225380	270771	124183	179181	528617	604044	555630	586144	589053	605152	679853	612951	669176	500882	511179	327207	326899	306179	332770	301926	285834	306760
269	RPNeg	217.044	0.949	1.11353e+07	1.23985e+07	1.16949e+07	1.12354e+07	1.10048e+07	1.17772e+07	1.19611e+07	1.4266e+07	1.0879e+07	1.02812e+07	9.54093e+06	1.24062e+07	1.0178e+07	1.28626e+07	1.40529e+07	1.17228e+07	1.2085e+07	1.25013e+07	1.34287e+07	1.42658e+07	9.19706e+06	1.15869e+07	1.15211e+07	1.24301e+07	9.96983e+06	1.21782e+07	1.17641e+07	3.96771e+06	1.20465e+07	1.19507e+07	4.62071e+06	1.18258e+07	1.22166e+07	1.18306e+07	1.16448e+07	1.09291e+07	1.09456e+07	1.01035e+07	1.02919e+07	1.17339e+07	1.13752e+07	1.19109e+07	1.13321e+07	1.09665e+07	1.14831e+07	1.03115e+07
270	RPPos	217.069	0.84	150391	134839	176398	101132	150341	155018	230064	116852	131031	82263.8	505880	124977	130798	147702	320267	129640	247454	508893	470319	137455	299022	510667	485634	304761	170114	268014	533992	136526	243216	219554	280584	225632	230034	146326	199590	268168	170802	295606	148080	139570	157752	170235	143677	181336	178282	147060
271	RPPos	217.147	1.415	110618	137009	48637.3	18206.4	101894	24468.2	12885.4	12070.4	170415	12024.4	116204	12020.1	76033.3	12864.8	19804.1	13481.4	31190.1	26535	13167.2	12459.3	59780.4	27439.3	13592.8	12490.9	39737.6	17916.8	11240.6	17575	147784	167806	158542	116092	162655	185528	150187	152225	151810	144794	158005	30891.1	18153.5	21269.8	16200.5	23459.4	17386.8	18836.4
272	RPPos	217.913	0.759	1.58161e+07	1.14729e+07	1.66805e+07	1.63166e+07	1.60203e+07	1.52074e+07	1.83899e+07	1.55209e+07	1.36159e+07	1.50422e+07	1.4653e+07	1.64434e+07	8.20191e+06	1.15346e+07	1.63665e+07	1.70741e+07	1.37545e+07	1.49185e+07	1.58953e+07	1.58293e+07	8.79966e+06	1.11682e+07	1.56049e+07	1.73659e+07	1.45286e+07	8.90086e+06	1.62835e+07	1.72053e+07	1.33823e+07	1.4187e+07	1.31736e+07	1.27631e+07	1.49769e+07	1.37774e+07	1.5108e+07	1.36809e+07	1.31216e+07	1.42715e+07	1.30066e+07	1.67313e+07	1.78211e+07	1.40387e+07	1.35253e+07	1.5807e+07	1.42737e+07	1.48583e+07
273	RPNeg	217.975	0.882	112484	73475.1	200151	208342	197879	130379	138698	69097.6	85356.5	65042.8	94577	134836	164595	159584	89183.5	69591.1	123407	135362	108147	125355	111836	165127	77858.3	116969	110658	144197	100383	81756.8	126920	176976	104574	92214	119731	121183	122263	98009.9	144906	145137	64355.3	162947	146629	230939	156363	303606	154447	136693
274	RPPos	218.019	0.789	490832	961572	343247	621400	623145	726546	381654	401243	755089	454973	753272	288610	672160	671877	722801	420994	358719	601593	609314	453429	625452	681778	417312	279906	553886	459164	460164	316511	852454	570254	684439	848425	547147	612964	895289	802658	797939	768720	567451	334305	337411	503521	550155	393600	473140	572911
275	RPNeg	218.025	0.897	735822	323317	431131	193207	482050	767167	336651	168728	1.97866e+06	799559	723500	450552	981785	193986	250676	175885	421574	385993	324998	206104	2.41808e+06	2.36044e+06	1.10883e+06	182909	1.31422e+06	987871	874613	249801	868187	611168	622651	603788	645633	710992	1.08123e+06	648376	572524	757934	679359	247843	365236	359687	271414	458794	541106	303652
276	RPNeg	218.025	0.968	195096	98753.8	94560.5	55050.3	229617	60848.1	52497	45419.9	176079	252066	413423	77517	133251	63493.6	88042.9	51240.7	83031.1	165987	170034	80966.2	969860	213073	85822	79354.6	672531	103630	81155.1	52797.2	83605.9	268384	355544	328172	286558	385947	65326.8	372314	328022	244697	331375	229414	131421	74458.7	147018	63769	66746.5	168862
277	RPNeg	218.044	0.941	710316	2.26405e+06	2.25877e+06	2.07e+06	2.09172e+06	2.23525e+06	2.22518e+06	2.75981e+06	1.60381e+06	1.97355e+06	1.90286e+06	2.17289e+06	1.76995e+06	2.1739e+06	2.57564e+06	2.07862e+06	2.16192e+06	2.38133e+06	2.15364e+06	2.61533e+06	2.02434e+06	2.32589e+06	2.17403e+06	2.26207e+06	2.05179e+06	2.18466e+06	2.19616e+06	2.33536e+06	2.1728e+06	2.06334e+06	2.03349e+06	2.23591e+06	2.02483e+06	2.25538e+06	2.13545e+06	2.24816e+06	2.21877e+06	2.03786e+06	2.05617e+06	1.97574e+06	2.07332e+06	2.03169e+06	1.97246e+06	1.97919e+06	2.15112e+06	2.11987e+06
278	RPNeg	218.056	0.862	1.20366e+06	779663	658445	1.07453e+06	973718	1.41351e+06	1.01339e+06	1.36781e+06	1.33667e+06	1.31302e+06	1.11188e+06	743460	1.47943e+06	825023	1.25595e+06	845915	1.45509e+06	1.09058e+06	1.39841e+06	1.38144e+06	429611	714074	673162	835371	1.01556e+06	764205	775025	973397	1.41343e+06	1.30987e+06	1.07867e+06	1.03457e+06	860220	1.5358e+06	1.34942e+06	1.51873e+06	1.01254e+06	1.25366e+06	1.22252e+06	1.88131e+06	1.93592e+06	1.86435e+06	1.39678e+06	1.41431e+06	2.27465e+06	2.40438e+06
279	RPNeg	218.116	0.924	134174	189027	153683	125387	124613	117808	120229	97655.7	234301	158789	147848	112082	178849	151928	121067	109150	126086	212880	114307	102902	146490	199522	135362	109007	148637	123690	107567	101356	239308	282413	276662	283749	359434	218702	256401	319745	268980	236736	282918	219426	210302	165094	217905	209954	209726	200840
280	RPPos	218.163	0.898	91497	71890.5	44586	37757.4	138569	31502	40102.4	21001	112993	74460.9	79075.7	41020.8	133709	46356.1	27316.1	38726.7	44001.9	44158.3	39490.6	26726.6	86724.2	77010.1	38149.6	37102.5	43919.1	35156.9	41284.8	44530	131000	161470	43778.7	106397	129886	172381	125195	150467	151285	104489	151941	118323	145699	119512	99690.8	147735	186741	147058
281	RPPos	219.082	0.83	324045	268735	348513	1.19109e+06	347876	344064	332474	475191	282798	250694	275138	443262	239853	280969	245128	542360	316934	308710	242068	344057	326517	267550	333546	417920	233889	281900	269933	261834	701619	571707	591802	868103	634911	706539	606633	731804	619674	647569	683963	451124	298421	312806	310820	332620	327965	315422
282	RPPos	219.111	0.9	358972	292953	249884	199480	263508	204761	241391	175153	268981	189003	355488	164629	132656	65704.4	188408	71931	137972	92477.3	216391	161831	150528	132509	237373	152375	315790	69634	202305	96156.1	263406	228685	261749	242090	188390	284652	329022	266320	265671	156665	274956	262453	229975	269320	195372	243578	264587	246219
283	RPNeg	219.111	0.881	1.05118e+06	1.34192e+06	967022	925667	1.30267e+06	1.16713e+06	1.42318e+06	1.39749e+06	1.18422e+06	496012	1.26201e+06	884869	1.54388e+06	382028	575429	909352	1.24326e+06	1.10821e+06	1.80238e+06	880742	1.11038e+06	1.18582e+06	1.51931e+06	1.08609e+06	1.05386e+06	946608	942318	895049	1.27899e+06	1.1496e+06	1.45712e+06	1.18495e+06	1.54981e+06	1.24652e+06	1.2741e+06	1.49208e+06	1.31723e+06	1.20157e+06	1.22337e+06	1.74404e+06	1.42585e+06	1.27377e+06	1.62603e+06	1.444e+06	1.52437e+06	1.56277e+06
284	RPNeg	219.111	0.969	1.16879e+06	691636	774275	677423	975069	952680	872697	820104	1.211e+06	341241	1.00651e+06	544925	991949	416865	373514	466823	923878	746370	1.03132e+06	573135	859292	1.09647e+06	974904	662770	628777	576014	594903	424525	1.16346e+06	1.13289e+06	1.03007e+06	1.18027e+06	1.16538e+06	1.19745e+06	1.26147e+06	1.16388e+06	1.28359e+06	1.07763e+06	1.02815e+06	1.69843e+06	1.60745e+06	1.56038e+06	1.78347e+06	1.73879e+06	1.69195e+06	1.69189e+06
285	RPNeg	219.111	0.877	66242.4	72418.2	35154.7	30613.1	51249.2	37821.1	36719.2	141512	125449	39190.2	37932	55311.7	88501.7	36425.3	27730.8	31091.8	93883.5	80653.2	77780.9	66307.4	38115	75057.6	80914.9	93360	27711.3	42169.3	32942.5	30970.8	83873.4	52329.3	60569.6	48933.1	39882.5	30595.3	62687.1	72440.6	65847.4	65995.5	60361.2	72187.5	38814.6	46085.4	79506.6	31394.3	32482.3	105296
286	RPPos	219.16	2.469	17308.9	27511.8	23365.3	26933.9	108692	25799.7	26407.5	16132.1	18818.6	37608.6	25589	33525.1	28055.9	27632.4	39016	57430.3	20822	20757.7	29378.6	45800.4	51908.3	36984	43599.9	21041.1	59623.5	53918.3	148156	66306	70118.8	91723.6	84297.8	67154.8	55718	72725.7	58793	68624.9	64240.3	81657.7	95599	88065	62098.1	68897.9	67082.8	69585	45963.9	67259.6
287	RPPos	220.103	0.9	120555	72982.4	86039.9	81903.5	88854.4	80541	76974.7	64201.9	73635.4	70366.6	98157	68607.3	82686.7	75110.1	87370.7	78378.6	91358.3	108321	90616.9	75588.2	105167	106563	206094	79037.4	76087.9	79046.8	71793.5	82555.7	1.07058e+06	1.46051e+07	657169	1.00271e+07	1.60654e+07	1.88134e+06	1.55723e+06	1.55375e+07	421782	1.36002e+07	1.27261e+07	84112.1	83651.6	81127.5	75585.5	82734.4	81703.6	100985
288	RPPos	220.168	2.466	36762	94140.3	38395.4	40711.4	248420	58870.1	35751.5	42237.4	34657.3	58352.3	44637.1	50508.9	56789.8	90140.5	166098	186068	31279	31261.5	93739.2	109069	48941.5	73509.6	82968.1	28808.1	75314.4	86852.2	394808	62592.7	227347	181728	200164	200067	198376	212467	159823	196282	242474	213906	188288	147837	329278	276099	214361	184586	75856	148904
289	RPNeg	220.853	1.022	446332	475428	171159	456356	751909	987000	759205	826754	745270	878957	540904	723177	1.46678e+06	914435	712859	652321	966361	2.04443e+06	1.87231e+06	1.31597e+06	942238	988626	674364	1.73712e+06	544178	1.34987e+06	992595	830722	987296	663736	749144	886921	746001	774327	737328	797113	548816	737854	1.0492e+06	122656	140793	167299	154323	227296	168729	176772
290	RPPos	221.061	0.962	78540.2	58719.6	86848.5	70811.5	56344.1	75285.9	60360.4	42492.7	66048.2	84609.7	75753.8	56405.3	69416.2	57179	60532.3	67398.2	75896.1	93032.4	97564.3	47868.4	94245.1	87738.8	84958.8	82323.4	79030.8	43809.9	76452.3	92230.6	283601	257687	182546	247729	315410	278680	254473	347518	243939	215151	242334	88395.9	84582.4	81365.5	82887.3	93603.4	92100.8	116217
291	RPPos	221.107	0.902	118122	72283.5	82911.5	74441.8	87312.8	79109.3	75730.4	63595.2	77258.6	65370.1	87612.4	67939.5	71009	74345.9	86548	76467.3	90462.6	107277	89764.6	74875.3	101248	105490	97101.9	77788.6	70928.8	78167.9	67003	78603.8	4.00185e+06	3.7412e+06	3.40538e+06	3.25481e+06	3.76306e+06	4.47564e+06	1.80162e+06	4.18573e+06	3.84394e+06	3.66329e+06	3.81203e+06	87790.6	87824.5	80361.7	74854.4	81785	80469.2	98836.9
292	RPPos	221.176	2.466	23253.8	46699.2	26168.7	31064.4	148477	35614.2	33822.4	46722.6	31620.6	37832	28409.6	62776.6	24309.4	45025.3	73487.6	77794.6	34633.5	62858.4	49930.2	59958.6	38669.6	50856.2	40352.6	26340.2	43551.6	37177.3	184553	58813.8	85842.1	96428.9	83410	89824.8	61622.4	54912.4	112481	47314.1	70678.2	98846.4	82103	246855	243539	126589	112727	110471	68927.2	89388.1
293	RPPos	221.861	0.771	5.6805e+06	4.82331e+06	2.99856e+06	3.33346e+06	4.50246e+06	4.06167e+06	2.96958e+06	2.37599e+06	4.83811e+06	3.35019e+06	3.76614e+06	2.9283e+06	3.76847e+06	3.57606e+06	2.94945e+06	2.59802e+06	3.05732e+06	3.19246e+06	3.09511e+06	2.0795e+06	4.28e+06	3.38952e+06	3.56695e+06	2.25039e+06	3.45883e+06	1.73377e+06	2.34807e+06	2.42244e+06	4.4153e+06	4.91603e+06	4.34096e+06	4.44642e+06	4.77864e+06	4.79455e+06	5.06975e+06	4.98449e+06	4.6081e+06	4.57195e+06	4.29079e+06	3.99425e+06	3.69228e+06	3.61994e+06	3.4899e+06	3.59824e+06	3.50618e+06	3.73072e+06
294	RPPos	221.872	0.822	586557	406123	887813	1.0349e+06	658880	966950	681584	514524	1.09463e+06	467637	446461	733268	636983	540760	488046	1.03283e+06	644790	528886	349528	657292	610560	398403	541486	563678	700687	358775	610412	470187	1.01328e+06	629712	555002	654244	761634	1.00126e+06	880306	712123	860989	855218	587220	1.31299e+06	955592	1.13112e+06	968035	907073	958665	1.2576e+06
295	RPNeg	221.879	0.841	5.71371e+06	5.5956e+06	6.47151e+06	6.37511e+06	6.30975e+06	6.2943e+06	4.88657e+06	6.46456e+06	6.33965e+06	6.13549e+06	5.77883e+06	6.60924e+06	5.98367e+06	6.27711e+06	6.88467e+06	6.79776e+06	6.652e+06	6.11079e+06	6.41874e+06	7.04539e+06	5.65054e+06	5.99674e+06	6.24191e+06	6.27134e+06	5.62887e+06	4.83774e+06	6.26216e+06	7.04752e+06	5.73098e+06	6.10739e+06	5.67714e+06	5.72646e+06	6.05075e+06	6.52265e+06	5.96427e+06	6.6622e+06	5.55583e+06	5.56942e+06	5.9374e+06	6.56076e+06	6.46965e+06	6.39482e+06	6.35438e+06	6.37452e+06	6.64001e+06	6.06116e+06
296	RPNeg	221.978	4.515	205337	228671	227018	220131	285930	215403	407558	363585	328320	280406	289872	397984	259333	276457	252957	264191	294278	250354	241839	273806	253931	304380	312521	299602	214625	265248	321784	232856	234876	307747	272661	261621	258167	286854	253148	254584	260013	278353	269809	121803	126325	115161	120294	122427	110224	89540.8
297	RPPos	222.045	0.85	610719	522734	624316	506750	605637	625280	459535	451529	527344	509696	577373	477052	513426	500573	505951	531928	557050	526089	485130	530714	605899	542994	613492	517576	543529	386164	558258	589605	4.9827e+06	4.42707e+06	6.10802e+06	4.69518e+06	4.08851e+06	5.45847e+06	4.93349e+06	6.37275e+06	4.89111e+06	6.00824e+06	3.49956e+06	665079	599536	653701	592852	713858	712976	598902
298	RPNeg	222.045	1.043	28678.5	24014.7	27104.4	24743.7	24985.6	23040.6	28127.8	22920.7	29359.7	27050.2	29806.1	24846	25486.2	28667.4	30919.2	25389.5	25037.2	27180.1	27777.1	22031.8	27653.2	36129.1	27387.6	22756.6	27960.3	25912.2	27554.7	28520.2	255718	329343	296820	251205	323304	342130	300264	273641	306184	295276	270354	34692.8	39798.1	37716.5	37433.6	34905.2	39583.4	40533.6
299	RPPos	223.022	0.82	1.84693e+06	1.30813e+06	740801	2.69951e+06	1.54134e+06	482392	292610	3.44676e+06	2.97914e+06	610694	2.74156e+06	341993	1.0688e+06	215399	359944	343485	832767	1.19913e+06	558380	444668	1.25017e+06	515535	671947	375029	1.93668e+06	574733	565479	463474	1.83938e+06	2.02968e+06	1.73952e+06	1.78181e+06	1.90826e+06	1.52588e+06	2.00557e+06	1.78309e+06	1.62612e+06	1.9537e+06	1.95634e+06	599827	618774	656499	523780	439615	619522	460561
300	RPPos	223.048	0.912	167439	94113.7	109826	92577.1	102054	100001	94433.7	72798.2	106461	91581.3	102613	90373.8	91943	110791	88614.5	107717	127494	155759	133325	94748.5	115113	137698	114227	109924	99292.4	97515.7	88607.1	109703	545544	578592	402404	402225	509055	493374	560954	682856	603515	489805	369219	136529	134298	114454	112648	115176	115692	139238
301	RPPos	223.118	0.844	404040	352620	416951	319036	424030	348703	376854	348648	362872	328852	334488	298718	282104	341182	330578	333796	3.22048e+06	4.97788e+06	3.70077e+06	341245	3.12434e+06	5.52217e+06	4.4729e+06	2.55943e+06	296899	324192	440690	309400	582002	488649	486820	501233	460183	565899	552412	497353	572867	519158	484957	508819	368730	425560	395139	447664	437451	393569
302	RPNeg	223.876	0.842	1.465e+06	1.42951e+06	1.84859e+06	1.83343e+06	1.45241e+06	1.52326e+06	1.49569e+06	1.76772e+06	1.50605e+06	1.72144e+06	1.47604e+06	1.65764e+06	1.48056e+06	1.64319e+06	1.6947e+06	1.60623e+06	1.69422e+06	1.67172e+06	1.47817e+06	1.76393e+06	1.44178e+06	1.41816e+06	1.57838e+06	1.41169e+06	1.4843e+06	1.59586e+06	1.54665e+06	1.6642e+06	1.32388e+06	1.53577e+06	1.28901e+06	1.51745e+06	1.5802e+06	1.57932e+06	1.24142e+06	1.10941e+06	1.42983e+06	1.50963e+06	1.484e+06	1.55155e+06	1.68384e+06	1.5139e+06	1.70217e+06	1.53349e+06	1.46338e+06	1.58022e+06
303	RPPos	224.026	0.818	145446	54502.1	56429.2	59671.1	58932.5	60706.3	63611.3	47350.4	161488	54420.6	199055	51052.5	52348.6	61608.7	53205.2	50147.5	69681.4	56170.2	61713.4	55732.2	54602.2	58707.5	61894.5	50808.6	87367.9	39305.3	59379.4	51379.9	109369	74325	71865.2	83353.2	93592.5	65224.7	71851.5	52395.3	114470	76054.4	76519.2	100424	64590.1	69288.5	80075.3	72407.1	70285.4	57189.2
304	RPPos	224.027	0.794	1.52127e+06	1.64885e+06	2.33755e+06	2.33769e+06	2.23291e+06	1.70773e+06	2.38761e+06	2.14758e+06	1.32689e+06	1.79758e+06	631380	2.25087e+06	1.35081e+06	1.98258e+06	2.41361e+06	2.392e+06	2.01674e+06	3.00089e+06	1.72158e+06	2.08215e+06	1.73023e+06	1.47399e+06	1.99583e+06	2.70344e+06	1.99561e+06	1.26815e+06	1.95785e+06	1.971e+06	1.74642e+06	1.76276e+06	1.49629e+06	2.10837e+06	2.04957e+06	2.14644e+06	2.02096e+06	1.9257e+06	2.00108e+06	1.35889e+06	1.87532e+06	773764	1.09865e+06	1.36134e+06	727432	2.3316e+06	1.955e+06	1.23351e+06
305	RPPos	224.042	0.826	736539	670103	804197	722238	739972	612437	655757	652074	714917	676652	721852	508751	580234	684520	684017	681027	602024	590350	584101	596513	700851	605469	653581	680472	744255	555393	863562	885493	1.00944e+06	1.37754e+06	1.59305e+06	1.55483e+06	1.58923e+06	1.83363e+06	1.20268e+06	1.2691e+06	1.10196e+06	1.38749e+06	1.46843e+06	718639	770922	765645	700795	622823	725881	821541
306	RPPos	224.042	0.925	364359	182588	269020	213659	233385	208335	198312	140721	197285	232677	252117	166385	184046	218661	179381	239362	237700	313706	262423	180806	268402	286384	243745	235656	250315	231160	231140	263188	849267	1.17668e+06	1.44535e+06	1.35623e+06	1.43497e+06	1.62053e+06	969289	1.16137e+06	1.07815e+06	1.12971e+06	1.26379e+06	248134	243752	213742	219441	247897	243004	306105
307	RPNeg	224.141	1.093	25606.2	92525.2	72189.8	34053.3	47624.2	51190	44918.2	37260	84262.9	67264.3	84596.9	73323.1	52195.2	29580.8	55559.2	31613.8	46662.5	53494.2	57720.1	38903.7	88383	128760	99445.5	37257.6	76284.4	76347.4	97389.9	88283.8	87763.9	104768	101922	95524.8	136309	113172	128516	117911	96899.2	113347	77857.1	985152	839819	805770	888654	915627	792633	723913
308	RPNeg	224.178	1.073	33926.4	25425.9	27415.8	28546.7	27705.8	27337.6	27835.4	27855.9	177796	130300	173525	143491	130599	120591	108263	115801	196425	185541	140464	132581	144639	118480	94707.7	31384.7	541951	534537	447072	586869	167517	173213	163005	174216	175934	194229	155229	191030	218237	185484	118929	296797	235533	255445	283027	260006	240023	284632
309	RPPos	224.189	1.131	25441.5	24954.9	19507.7	17826.1	18314	51072.9	20590.8	20864	22766.2	13704.1	20112.3	26872.5	19630.5	26848.9	22637.3	19992.1	61677.5	496504	47532.4	16894.4	60163.8	43653.3	27539.5	18645.1	224993	54932.4	253923	28522.6	113802	99037.2	88253.3	84828.4	92675.6	84399.3	80890.8	89925.6	89691.1	108123	100020	86367.3	81637.6	77227.1	59353.6	54971.7	62454.7	82084.6
310	RPPos	225.098	0.828	685048	428890	265529	515604	838143	1.11153e+06	1.34292e+06	982821	390079	1.11418e+06	354982	775685	269841	628406	1.17338e+06	1.4281e+06	412860	738855	1.05738e+06	993369	559369	285758	877950	494074	907971	781150	1.45095e+06	1.39697e+06	823790	506373	694250	604494	283354	708579	288164	693378	687023	639820	1.07206e+06	470821	379845	419409	335705	279094	289392	314188
311	RPPos	225.173	0.948	377609	342157	553158	155146	1.26485e+06	173248	132909	136033	182282	105414	124154	131398	372261	236983	362743	541256	406274	861352	628354	467449	795200	914070	728471	588484	597913	198278	872009	164742	965570	970787	841579	628107	846244	894914	921713	988198	900634	748231	955538	435825	353445	448814	847168	730488	653821	463677
312	RPPos	225.173	2.384	175148	200753	93929.6	88742	1.8551e+06	170791	156520	292721	219342	91107.4	115164	332285	271834	140984	222733	637102	228453	380403	316166	320946	324255	313895	330759	226560	274310	236322	1.054e+06	317932	784042	988807	768551	730354	743620	812792	728855	1.03984e+06	824411	751226	808884	2.26765e+06	1.41917e+06	1.0089e+06	896863	747950	707477	555175
313	RPNeg	225.827	0.857	1.2207e+06	1.61785e+06	464048	754325	571197	1.25009e+06	856895	662678	1.65926e+06	695793	945268	804891	1.84731e+06	1.16842e+06	807388	597660	862708	1.23309e+06	903167	698612	853161	1.14686e+06	375922	582511	768948	855492	418059	516632	1.57564e+06	781993	1.13391e+06	1.4213e+06	1.18574e+06	1.19618e+06	979917	1.15718e+06	1.34786e+06	983076	1.3947e+06	786323	968057	927983	981532	934085	377948	871964
314	RPPos	225.944	0.744	3.08827e+07	3.11919e+07	2.17121e+07	3.63257e+07	4.0914e+07	4.08591e+07	4.0555e+07	4.16135e+07	3.61081e+07	3.63296e+07	3.49626e+07	4.24221e+07	2.21686e+07	3.53397e+07	4.20129e+07	4.54991e+07	3.71659e+07	4.17814e+07	4.01869e+07	5.00785e+07	3.61719e+07	3.79503e+07	3.74838e+07	4.06741e+07	1.90412e+07	2.31245e+07	3.56385e+07	3.89207e+07	3.9836e+07	1.99397e+07	4.42595e+07	3.37986e+07	3.61402e+07	3.864e+07	4.01995e+07	3.56624e+07	4.20743e+07	3.2351e+07	3.00538e+07	5.01443e+07	4.6093e+07	3.89858e+07	3.46124e+07	3.81356e+07	3.77403e+07	4.13049e+07
315	RPNeg	225.987	0.871	658182	726976	471831	562005	557172	586062	280919	140430	425501	556059	248936	315161	545561	471115	268383	140233	71603.8	580991	411664	148921	508882	369344	402274	148765	360995	566854	161045	163740	426918	278214	468466	512721	396927	274199	313035	400542	495854	333068	425981	120178	131528	134922	144778	152424	137867	170696
316	RPNeg	226.007	0.898	2.23779e+06	1.57728e+06	2.80113e+06	2.0749e+06	1.56372e+06	2.16073e+06	1.69624e+06	1.56605e+06	1.6592e+06	1.60245e+06	2.07355e+06	1.83064e+06	1.579e+06	1.67724e+06	1.77535e+06	1.23222e+06	2.02336e+06	1.26808e+06	1.7037e+06	1.38125e+06	1.50636e+06	1.35361e+06	1.25709e+06	1.58574e+06	1.58175e+06	1.27091e+06	1.21364e+06	1.47584e+06	1.74972e+06	1.66045e+06	1.724e+06	1.58398e+06	1.69745e+06	1.7892e+06	1.76941e+06	1.85026e+06	1.57663e+06	1.76227e+06	1.64682e+06	2.40378e+06	2.41879e+06	2.27721e+06	2.21605e+06	2.36453e+06	2.03405e+06	2.20786e+06
317	RPPos	226.072	0.804	4.96557e+06	4.15644e+06	5.98831e+06	4.54937e+06	4.7149e+06	4.59733e+06	4.6082e+06	5.51718e+06	8.80641e+06	6.57163e+06	6.32769e+06	5.92206e+06	4.43946e+06	6.25741e+06	5.33251e+06	6.26888e+06	6.11752e+06	5.61906e+06	6.57517e+06	7.80033e+06	5.9245e+06	5.52971e+06	8.18577e+06	6.2656e+06	7.06692e+06	5.52692e+06	7.00894e+06	7.22959e+06	5.45124e+06	7.13669e+06	5.40193e+06	5.35755e+06	4.94471e+06	5.12073e+06	5.64002e+06	6.89078e+06	6.93621e+06	5.7286e+06	4.90806e+06	4.48933e+06	4.05973e+06	3.82366e+06	4.46209e+06	3.93119e+06	3.39677e+06	4.90392e+06
318	RPNeg	226.121	0.988	156929	218213	88842.6	114570	198335	134956	44614.3	106078	241218	100164	267925	126330	256272	124860	169368	61908.7	236180	203304	201121	122567	216490	245334	191650	188384	196894	163799	127717	179745	301906	319131	227176	307719	310170	310000	338906	322689	300975	277870	277569	410220	392338	367570	471258	450507	454261	471382
319	RPPos	226.157	2.471	166047	391166	121236	153848	1.81979e+06	213526	171888	490287	218852	168702	153993	223761	139314	304827	304998	821983	305569	269841	475466	410938	614802	396228	335660	123714	177889	184338	918939	443155	840058	894727	785183	775355	765529	877569	758859	710327	917304	813395	826177	1.81287e+06	1.40745e+06	947345	811644	886092	768152	628287
320	RPPos	226.157	2.544	103950	468581	90666.1	150290	2.12856e+06	150432	172806	187970	149521	205232	158557	177498	177017	113409	105181	884830	131594	188012	313602	370806	483399	427130	394589	80852.4	169266	109274	1.0225e+06	298548	841915	841887	818437	652088	776330	811987	595797	922950	896381	770110	770616	1.1022e+06	1.26549e+06	1.09173e+06	1.24377e+06	1.04958e+06	1.00259e+06	1.01567e+06
321	RPPos	226.168	7.422	40356.5	17375.4	23875.9	15509	15129.9	15549.9	29883.6	9971.71	14676.1	9940.27	24277.2	22042.2	8178.17	8124.29	16261.7	21772.2	22717.1	9373.87	29146	24076.2	26904.6	32588.8	14044.5	9089.48	33897.2	28772	17359.3	31361.6	22959.8	20319.6	38546.5	29952.7	34165.4	21176.1	25327.8	17786.7	25421.2	18420.4	33601.4	62588.7	38452.4	41310.2	46306	64963.5	92681.5	63555.9
322	RPPos	226.937	0.796	1.87714e+06	1.16618e+06	1.77239e+06	3.01055e+06	1.60341e+06	2.0214e+06	2.47409e+06	1.63716e+06	1.9913e+06	2.00609e+06	2.5405e+06	2.95593e+06	833257	1.41307e+06	1.49314e+06	1.72989e+06	2.16233e+06	1.16852e+06	824216	2.13075e+06	2.08514e+06	1.03083e+06	1.19708e+06	2.40944e+06	2.19896e+06	811427	999726	1.33184e+06	1.40945e+06	2.09992e+06	1.18755e+06	1.33405e+06	2.0318e+06	1.4257e+06	1.20029e+06	1.7991e+06	1.70279e+06	1.95406e+06	1.20486e+06	3.33084e+06	3.30679e+06	2.86762e+06	3.06333e+06	2.94943e+06	2.06664e+06	2.06209e+06
323	RPNeg	226.965	1.023	534358	568929	745721	684869	659677	676398	646283	439017	707432	536455	809760	640125	595453	721621	451712	417815	715891	596369	540918	503900	970758	616641	502215	617386	539149	547478	273894	128843	607009	534854	549012	596381	624625	545567	660008	557679	709198	580461	432215	647328	585614	741407	645662	791797	692727	503486
324	RPNeg	226.994	0.878	418094	386913	392943	544775	649322	208554	343162	298961	472342	192347	371354	609460	566920	219146	223715	189679	247856	407974	439412	237882	434051	437391	538377	210964	170561	211922	195226	206378	498793	622854	407331	578309	463353	488738	698769	599501	391296	497127	564904	2.25608e+06	1.95065e+06	2.10071e+06	1.85151e+06	1.73744e+06	1.86861e+06	1.91121e+06
325	RPNeg	227.072	0.924	3.03741e+06	3.49269e+06	3.44842e+06	2.70203e+06	2.99005e+06	3.50388e+06	3.02988e+06	3.61821e+06	732046	969372	1.42341e+06	1.95746e+06	1.92424e+06	3.04541e+06	1.31797e+06	2.36427e+06	2.90504e+06	3.64232e+06	2.76978e+06	3.3199e+06	2.5722e+06	2.79979e+06	2.81941e+06	3.48427e+06	2.54532e+06	2.94387e+06	2.96782e+06	3.26482e+06	3.02887e+06	2.14244e+06	2.95714e+06	2.09897e+06	3.05788e+06	2.91374e+06	2.72468e+06	2.74487e+06	2.33312e+06	2.66185e+06	2.80442e+06	3.58761e+06	3.40271e+06	2.99379e+06	2.80245e+06	3.85544e+06	3.00079e+06	3.2591e+06
326	RPPos	227.091	0.907	447380	369138	296742	358952	312622	271871	523982	343918	266756	247151	375243	326325	406074	237435	492159	461906	246975	192969	361588	377529	164868	132657	217267	175346	144104	270902	382103	347588	383319	328377	328482	271453	326832	254263	381562	460174	375849	256049	323593	62792.5	64804.1	56642.4	61659.8	58432.4	80438.3	90543.4
327	RPPos	227.091	0.804	8.11129e+06	7.99926e+06	1.41517e+07	1.1331e+07	7.29603e+06	7.64752e+06	1.19851e+07	8.48289e+06	5.93786e+06	8.39706e+06	9.00333e+06	9.59608e+06	4.38016e+06	9.11955e+06	1.44858e+07	1.18749e+07	5.06893e+06	2.71144e+06	6.31463e+06	8.57596e+06	4.921e+06	4.15998e+06	5.73263e+06	6.38954e+06	9.20484e+06	5.83639e+06	8.8326e+06	9.83052e+06	7.6285e+06	7.20925e+06	7.42403e+06	7.35978e+06	6.85264e+06	7.61134e+06	8.32652e+06	7.69412e+06	7.59515e+06	7.64009e+06	6.79208e+06	1.18613e+06	1.04209e+06	893989	507560	697102	1.05037e+06	1.34632e+06
328	RPPos	227.189	1.023	836134	2.51662e+06	1.00115e+06	995558	6.81998e+06	1.06744e+06	470321	1.0693e+06	388611	709740	432222	800149	875778	717231	413000	2.05713e+06	771687	1.46986e+06	3.44926e+06	3.03598e+06	2.32581e+06	3.59503e+06	3.76076e+06	1.09749e+06	475644	362058	3.75241e+06	1.018e+06	3.68173e+06	3.35138e+06	3.55007e+06	3.65855e+06	3.45118e+06	4.22665e+06	4.02407e+06	3.4495e+06	4.80608e+06	3.40117e+06	2.63087e+06	2.3099e+06	1.79704e+06	2.13449e+06	2.89328e+06	2.56166e+06	2.38208e+06	1.81654e+06
329	RPPos	227.189	2.548	290105	765088	646958	425528	5.18216e+06	581430	247988	375898	264272	393703	522213	601272	485698	367647	424263	1.84853e+06	296292	448446	975660	805133	1.19661e+06	1.17966e+06	905426	387801	571089	244561	2.47391e+06	737914	1.81767e+06	1.84642e+06	1.82024e+06	1.71995e+06	1.91876e+06	2.35506e+06	1.49295e+06	2.06558e+06	2.00803e+06	1.87797e+06	1.63548e+06	2.66859e+06	2.26032e+06	2.31195e+06	2.24191e+06	1.87196e+06	2.00827e+06	1.72538e+06
330	RPPos	227.189	2.47	2.07905e+06	2.36841e+06	1.48948e+06	1.38665e+06	9.45506e+06	1.77396e+06	1.99087e+06	1.85346e+06	1.44677e+06	1.60387e+06	1.81462e+06	2.39234e+06	1.90047e+06	2.19297e+06	3.01552e+06	4.00741e+06	2.02396e+06	1.93549e+06	2.95575e+06	2.30774e+06	2.47994e+06	2.36847e+06	1.82629e+06	1.85099e+06	1.86784e+06	1.87015e+06	6.42409e+06	3.10734e+06	4.66976e+06	5.03228e+06	4.48907e+06	4.59892e+06	4.03874e+06	4.10607e+06	4.35963e+06	5.25796e+06	5.45893e+06	4.12964e+06	4.44378e+06	7.07959e+06	6.78105e+06	5.07344e+06	5.46531e+06	5.35421e+06	4.43444e+06	3.29181e+06
331	RPPos	227.261	1.118	48351	28013.8	47068.8	50822.9	394906	25216.1	32190.5	164696	23767.5	38041.4	76793.9	227433	50706.8	20808.6	25003.1	45876.4	41167.5	27083.5	24656.1	38227.5	27938.1	63585	34554.5	33205.9	20547.9	1.29968e+06	19066.5	27111.4	135650	114420	123802	91919.4	109158	125361	115840	123593	112369	100955	138851	108130	87907.6	83931	68905.9	76424.4	76561.2	104746
332	RPNeg	227.824	0.858	1.05974e+06	1.13013e+06	315721	403545	409749	769613	542548	410261	1.05512e+06	385664	684791	440149	1.27869e+06	874948	451501	450513	516320	490559	634040	86352.2	580972	805882	579174	349285	628303	418254	434812	338775	941949	632900	915805	863775	869991	836090	714167	971881	792715	785508	882486	570472	590711	713323	534736	584326	441913	398083
333	RPPos	227.948	0.763	160850	121736	277448	145354	176769	59931	78433.8	57250	144041	69128.5	61867	57516	74961.3	56495.1	75405.8	116874	184743	185052	186241	87843.5	164783	146163	247228	171526	208095	110513	61048.6	59590.4	148875	186761	215118	164766	251679	279180	193903	187988	61424.3	205162	134153	61747.8	56189.1	74920.5	209202	183098	63042.5	164528
334	RPNeg	227.973	0.804	19483.6	23125.2	60242.2	14491.6	38263.6	30220.1	37059.5	21444.4	46827.2	35733.6	41542	34547.2	34572	44898.1	47344.7	8107.78	73909.3	66093.5	64545.1	34783.4	58685.6	36114.1	32502.3	41233.7	74658.5	43893.4	49940.3	41590.7	34568	17208.8	43227.8	38892.5	43925.2	27877.1	39767.8	54721.1	38374.3	31331.8	45573.9	16165.6	9854.18	8202.55	9667.24	8735.78	8194.44	7975.17
335	RPNeg	228.073	0.826	56156.7	72703.1	93228.3	170619	81598.5	95074.1	86617.2	25827.5	65641	103759	140747	54463.4	52817	81428.6	87389.4	89048.4	75515.1	74448.7	92721.9	139904	117143	116542	107692	83821.5	39540.7	87656.8	106148	62181.8	29659.8	92003	81593.1	100501	94459.2	139497	111634	110283	97281.3	111593	65547.8	76172.5	61943.2	117606	87166.6	93375.4	104569	49619.5
336	RPNeg	228.136	1.018	252058	283547	79553.1	64288.7	198208	147697	85696.6	102278	496034	157217	414135	150158	375423	167815	241419	94567.7	212136	250501	204040	128517	296075	291713	227133	134714	194839	196365	183176	167802	469375	514358	418305	381166	470931	431190	467973	482380	527849	466467	400583	761549	657175	592326	729152	680929	734363	683424
337	RPPos	228.147	0.799	1.11324e+06	1.32882e+06	391061	2.35832e+06	1.08136e+06	479481	853089	1.34153e+06	1.51201e+06	667619	1.2023e+06	2.25129e+06	1.52307e+06	414157	737987	2.11932e+06	711487	1.65873e+06	1.1675e+06	2.18525e+06	1.33804e+06	1.02152e+06	989760	1.99807e+06	862516	333994	520117	1.73576e+06	1.71164e+06	2.0469e+06	1.7806e+06	1.62187e+06	1.59516e+06	1.44174e+06	1.60019e+06	1.76446e+06	1.86493e+06	2.1748e+06	1.49917e+06	1.31937e+06	2.44044e+06	1.18209e+06	1.7249e+06	1.30848e+06	1.64209e+06	1.0811e+06
338	RPPos	228.192	2.479	111569	203225	77673.5	60940.6	1.07024e+06	93388	103046	52933.1	60862.9	81823.7	60342.1	91035.5	75052.6	192739	260898	377185	88869.9	101002	241910	137329	187903	218811	116291	115091	88475.9	82652	681055	202785	466293	446704	343023	541709	349842	388717	401456	497601	441330	389959	453577	823332	573588	384660	287592	433371	428861	390475
339	RPPos	228.22	1.45	14929.5	12754	12791.4	170849	13567.9	31959.9	12187.2	104064	20387.2	42905.7	15189.6	171247	12810.8	12555.5	19389.6	35292.2	12511.4	14735.3	13943.2	76376.4	15403.7	14748.3	14282.9	113410	11030	12846.6	10972	39681.9	37157.3	25287.6	29606.8	24271.3	33136.6	32128.2	40392.8	20694	36698.7	29965.1	28717.3	18825.5	18221.2	16208	16172.3	15593.7	17709.5	18920.4
340	RPPos	229.168	0.93	411094	289272	413721	192496	675677	198075	200951	129446	259300	195880	200391	144365	271921	276428	345445	475080	1.53438e+06	3.07704e+06	1.88501e+06	287091	1.87613e+06	3.19257e+06	1.98933e+06	2.17848e+06	518816	241011	396738	217186	523545	832701	576750	580174	630413	562712	704244	602894	683448	610459	617979	346448	284794	286409	500979	584605	361355	350924
341	RPNeg	229.168	1.003	112415	85203.1	83114.8	44078.3	275220	58948.2	59294.6	43064.7	49252	46980.9	53923.8	44108.3	110900	46996.3	124448	116220	552808	963745	552792	71700	367969	920450	589254	460350	55105.3	51975.1	95322.5	46890.8	232603	253704	213364	222468	224699	275241	287432	238128	260512	195961	231682	105095	114983	85346.1	148092	140302	89387.1	84061.2
342	RPPos	229.241	1.862	38149.4	71696	71249.1	53959.4	99679.9	84500.8	32917.5	70578.2	69206.3	104167	43892.8	34725.6	54449	26693	97202.2	82582.4	37464.1	66950.3	36094.7	62364.1	79002.9	44835.6	50100.2	49489.6	82652.7	59655	71851.5	82887	24777	73744.2	91709.1	82003.1	100550	83227	83275.3	72918.7	81012.4	64785.7	104942	88793.3	88978.1	106363	118560	169469	67950.4	115381
343	RPPos	229.241	2.704	180415	247228	163758	211773	159393	172302	333844	225414	257422	434335	185779	315229	196973	350717	467819	183665	162385	192748	286626	247563	212625	451462	557294	268468	204052	328254	283028	263157	269785	346719	184582	161514	245991	251376	273946	271520	262955	319045	190486	345801	315192	251652	342372	598682	219580	550749
344	RPPos	229.241	1.197	985614	932637	2.46412e+06	2.19439e+06	1.22452e+06	4.29371e+06	1.61056e+06	2.52453e+06	3.98655e+06	1.46475e+06	4.77126e+06	1.62701e+06	2.39627e+06	4.02156e+06	3.03155e+06	1.55574e+06	2.04504e+06	3.94711e+06	3.49721e+06	6.16006e+06	2.87618e+06	1.9038e+07	8.6733e+06	2.42352e+06	1.77869e+06	2.54827e+06	2.456e+06	7.65052e+06	1.31242e+07	1.26434e+07	1.20349e+07	1.20505e+07	1.31141e+07	1.46924e+07	1.58361e+07	1.26542e+07	1.28523e+07	1.29277e+07	1.16057e+07	1.41938e+08	1.45549e+08	1.28729e+08	1.28699e+08	1.35732e+08	1.29668e+08	1.33977e+08
345	RPNeg	229.821	0.855	341300	325622	99759.8	112949	148946	204920	167474	103799	316955	89560	163945	95878	372989	231772	103561	91349.6	194143	169403	176316	110278	111811	182493	122008	101352	79616.1	100647	91205.9	97817.5	254699	236782	256508	163666	221930	215832	110972	188872	234107	177138	294462	93837.7	177545	201413	105786	132402	130989	112689
346	RPNeg	229.91	0.835	1.05932e+07	1.08678e+07	1.02855e+07	9.6787e+06	1.09595e+07	1.21728e+07	1.29934e+07	1.09492e+07	1.04943e+07	1.00905e+07	9.80719e+06	1.25216e+07	1.02351e+07	8.96602e+06	9.23921e+06	1.22226e+07	1.2008e+07	1.19375e+07	1.28601e+07	1.06364e+07	1.05072e+07	1.01211e+07	1.09323e+07	1.15734e+07	9.86782e+06	1.19893e+07	1.08307e+07	1.21334e+07	1.1383e+07	8.5751e+06	1.16401e+07	9.76413e+06	8.50544e+06	1.10031e+07	1.13817e+07	1.13573e+07	1.11508e+07	9.57483e+06	9.71686e+06	8.98572e+06	8.34297e+06	8.93707e+06	9.03578e+06	8.59287e+06	1.17378e+07	1.12737e+07
347	RPNeg	230.025	0.897	112662	84679.1	94565.6	81909.6	80742.9	63720.6	64204.2	75536.4	341623	173112	106728	83118.7	93947.8	83397.2	66914.8	76623.2	178946	103197	66457.9	76886.2	356530	436766	93172.1	97215	200808	102056	67921.9	84836.1	157477	104977	161501	97533.5	101581	100411	176441	132062	155922	114529	125165	84811.8	104168	75704.7	75948.3	116116	82695.7	77271.6
348	RPNeg	230.152	1.049	685851	542870	463187	372304	535518	477091	292739	269274	964350	751364	1.081e+06	526410	632583	615496	975579	240935	816013	534460	830466	516372	1.10449e+06	679956	514067	452172	1.17406e+06	673064	750264	430459	843135	776725	642735	790916	986693	847066	732821	904486	1.01531e+06	704738	665227	1.8473e+06	1.38371e+06	1.58433e+06	1.75896e+06	1.64641e+06	1.45238e+06	1.83961e+06
349	RPPos	230.163	0.739	78511.4	119365	66479.8	61958.9	149248	69543.7	65753.4	63640.3	67344.5	32325.5	57147.8	63489.8	54360.6	72696.6	63084.6	69701	78229.5	64540.5	44531.8	72151.5	67045.8	73127.1	55461.6	73181.7	63566.5	55777.5	26863.2	61139.3	86932.9	145553	143023	118466	142563	95932.7	99570.3	108029	72546.8	94967.6	138533	76379.5	66433.8	72213.7	103219	65869.5	70990.6	80016.6
350	RPPos	230.965	0.797	1.69661e+06	1.34605e+06	1.51872e+06	1.58311e+06	1.87095e+06	1.50237e+06	1.92216e+06	1.16693e+06	1.40463e+06	1.48173e+06	1.66123e+06	1.86008e+06	746272	1.15623e+06	1.72655e+06	1.90139e+06	1.22546e+06	1.51817e+06	1.94403e+06	1.59876e+06	1.4221e+06	1.32456e+06	1.46141e+06	956555	1.64591e+06	838651	1.81678e+06	987645	1.14475e+06	1.38034e+06	1.57019e+06	1.19597e+06	1.40255e+06	1.5627e+06	1.50454e+06	1.65672e+06	1.02712e+06	1.28247e+06	1.40597e+06	2.074e+06	1.11659e+06	1.47785e+06	1.17422e+06	1.38822e+06	1.36581e+06	1.17805e+06
351	RPNeg	231.02	0.875	1.03664e+06	874547	569357	753518	809732	870836	510664	1.00057e+06	1.45993e+06	763066	1.38011e+06	989040	2.3618e+06	959480	774949	980235	2.29781e+06	1.8203e+06	924305	323357	3.06942e+06	2.19045e+06	1.53629e+06	1.26828e+06	2.14377e+06	1.42531e+06	729902	990538	1.80646e+06	2.0385e+06	1.80752e+06	1.88943e+06	2.12928e+06	2.01048e+06	2.37513e+06	1.79488e+06	2.06429e+06	1.61041e+06	1.96826e+06	4.2227e+06	2.70012e+06	3.65645e+06	3.007e+06	3.93504e+06	4.69273e+06	4.13416e+06
352	RPPos	231.085	0.822	127966	112312	134256	108392	138339	123671	132682	133295	122716	117418	112897	112431	98333.1	116143	103287	113523	1.67282e+06	3.87281e+06	2.58875e+06	123675	1.69621e+06	3.83222e+06	2.44607e+06	2.45992e+06	91947.7	115414	168581	100051	187075	125653	206317	146993	215437	166394	159440	135715	116549	165335	146896	198019	132515	132895	129547	135810	131357	124274
353	RPPos	231.889	0.765	1.25413e+07	1.15273e+07	6.45187e+06	8.19007e+06	1.01469e+07	9.94155e+06	7.19848e+06	6.17223e+06	1.159e+07	8.28779e+06	9.47579e+06	6.6247e+06	8.90222e+06	8.55232e+06	7.53767e+06	6.05074e+06	6.57793e+06	8.58928e+06	7.28042e+06	4.69054e+06	9.10405e+06	8.05989e+06	7.25913e+06	5.49946e+06	7.95027e+06	4.31329e+06	6.04359e+06	5.64428e+06	1.02073e+07	1.0882e+07	1.0216e+07	1.06008e+07	1.09728e+07	1.10594e+07	1.15319e+07	1.05029e+07	9.91099e+06	1.10248e+07	1.02251e+07	9.0777e+06	9.548e+06	8.13834e+06	7.74078e+06	8.63752e+06	8.7533e+06	8.54752e+06
354	RPNeg	231.907	0.834	3.97981e+06	3.78305e+06	4.19738e+06	5.5081e+06	3.74326e+06	4.69685e+06	4.91941e+06	4.49924e+06	3.35735e+06	5.01859e+06	3.63225e+06	3.9994e+06	3.61035e+06	4.1384e+06	4.30913e+06	4.69351e+06	4.21478e+06	3.55904e+06	3.9603e+06	5.09366e+06	4.27704e+06	3.69315e+06	4.42524e+06	4.44416e+06	4.38625e+06	4.28507e+06	4.92219e+06	5.08183e+06	4.22105e+06	4.5726e+06	4.33061e+06	3.7716e+06	4.01258e+06	4.30479e+06	4.16915e+06	3.96403e+06	3.81163e+06	4.69619e+06	4.37233e+06	4.81566e+06	3.958e+06	3.86293e+06	4.37077e+06	4.27454e+06	4.38026e+06	4.17102e+06
355	RPNeg	232.004	0.88	121600	166926	131314	132840	131085	130012	119564	123550	129142	121232	119701	113353	117498	131797	131048	116187	144275	131842	128632	105887	136982	115041	116240	104434	118538	129151	111910	118483	434324	404166	532174	482275	450855	375070	583592	431043	427637	413947	486230	117937	119863	118534	116830	138781	118656	122504
356	RPNeg	232.071	0.814	174750	116439	103778	89067.9	97994.3	113413	65532.1	139969	156390	71835.9	105016	95047.7	87377.7	81401.7	81732.3	93079.4	126934	130183	77319.7	109128	192173	171577	108675	94060.3	124064	93601.6	98772.1	71403.8	120555	187238	134262	195045	165841	136887	210560	184624	142115	128614	197551	51338.1	28336.5	27043.5	63337.4	43974.3	28931	48668.4
357	RPNeg	232.071	0.909	414006	252887	274463	395990	356065	260356	237991	230805	442077	265286	256251	296488	459577	251769	243865	241919	273627	239540	237967	197427	537835	223213	281230	207557	258311	249745	243529	251618	388459	336770	251874	361207	311275	393091	300548	373008	330640	381036	357428	206103	227048	217984	220753	268825	235096	247847
358	RPNeg	232.939	4.383	238196	303565	240279	185653	211124	182790	237435	370297	598910	306970	312055	478777	263038	293090	274049	319027	280978	380003	335229	411228	308350	438588	604533	230074	309319	416588	313112	339612	286463	296367	249817	352966	266068	332410	263352	348123	315123	195166	335277	259937	141027	155029	178320	104850	156602	171664
359	RPNeg	232.939	2.766	121377	197913	104026	95434.8	63571.7	213176	126910	62506.7	90366.4	157188	135855	316961	57520.8	272238	344945	128266	87017.9	151662	186246	140759	107015	182978	155979	116698	172138	188809	209044	223221	123709	182870	171179	182751	164159	178775	176585	146029	158285	135331	184043	612319	711278	578061	745070	469335	626129	764627
360	RPPos	233.142	1.013	261884	302530	464789	274920	400748	342771	392360	255869	515192	201653	333789	210815	189584	239925	325148	187786	317551	338899	220916	228432	316152	370370	242576	205445	306975	196764	204977	235751	323203	253140	353338	422607	365138	294367	354144	250830	306916	338809	358526	368711	383021	329811	342457	299978	295828	245262
361	RPPos	234.083	0.998	119459	109486	84640	86150.7	79193.6	90164	77351.3	69128.2	107193	68822.3	71900	92676.3	115648	88119.5	105621	92350.8	115201	116528	119434	72985	122674	176501	133308	93018	85181.8	73476.1	73242.1	78293.3	1.91668e+06	1.56778e+06	1.73557e+06	1.63061e+06	1.53045e+06	1.77683e+06	1.74565e+06	1.95374e+06	1.74257e+06	1.68583e+06	1.63294e+06	196795	160965	182240	204578	146439	194555	170000
362	RPPos	235.086	0.936	46206.9	39371.8	43926.8	34659.3	32273.8	42939.6	42989.5	28964.1	47755.8	36281.5	35167.5	41105	43945	53366.8	41602.2	35814.8	54104.7	67225.5	67891.6	32763.1	47447.3	57162.9	52473.2	47963.5	39120.1	27620.9	33449.3	44079	66901.7	165020	151391	134313	193932	144906	55983.3	200103	136870	146427	164799	64707.3	61062.3	54363.1	54706.5	58531.9	54114.3	64308.6
363	RPPos	235.155	0.955	99397.8	250459	112907	87658.4	439972	63508.2	50132.9	35792.2	76325.7	43725.9	40708.4	43652.2	80227.3	103839	71099.5	264442	72989.2	184108	290579	133504	195644	328474	246356	146136	41446.4	42009.6	227846	67192.1	225775	297075	248858	216252	254629	323189	302368	222443	316761	219167	244179	135329	183002	111496	202097	212408	154193	77497.2
364	RPNeg	235.867	0.883	1.2633e+06	1.66171e+06	1.53482e+06	1.67063e+06	1.85432e+06	1.71718e+06	1.36393e+06	1.34561e+06	1.93635e+06	1.00046e+06	2.27005e+06	1.22155e+06	2.19972e+06	1.31322e+06	1.1319e+06	1.67881e+06	1.51692e+06	1.60201e+06	1.26383e+06	1.61688e+06	1.51589e+06	1.53049e+06	1.29714e+06	787927	1.00183e+06	909959	1.27944e+06	1.05865e+06	1.97276e+06	1.75258e+06	1.46925e+06	1.89054e+06	1.91024e+06	2.03266e+06	2.01529e+06	1.43194e+06	1.95172e+06	1.75198e+06	1.83835e+06	2.01885e+06	1.79748e+06	1.77593e+06	1.86429e+06	2.00054e+06	2.21323e+06	1.80942e+06
365	RPNeg	235.981	0.879	848546	566879	1.12882e+06	1.5039e+06	927408	661311	628456	462535	667166	1.25048e+06	1.22692e+06	423506	698522	1.2413e+06	390154	424364	916242	471520	691506	618557	743628	553091	601945	777502	912451	542842	541803	382384	571292	681170	568051	614827	732554	722282	708003	709480	493877	581861	658570	1.12965e+06	687325	901464	965842	1.66827e+06	987086	1.04292e+06
366	RPPos	236.099	0.887	137189	92711.4	102973	126748	102209	112800	104171	102895	124717	89342.5	116166	88367.4	102008	113583	135137	118957	111756	138145	111672	94034.7	123755	129636	117233	102101	103566	94765.6	103988	99394.8	486647	433076	431189	507846	398576	495065	457545	499938	430174	554601	381640	135172	114905	124866	111783	111685	148492	131660
367	RPPos	236.141	1.023	377264	592748	316540	166925	325680	400478	211257	163491	504128	449665	369684	252744	333416	343451	293794	176626	409654	381226	269230	228582	607669	510295	343645	444503	709462	484529	363689	579136	399398	424078	437175	390882	376122	496111	429635	521500	393789	364655	409374	109599	121598	102737	105740	113061	108162	106316
368	RPNeg	236.142	1.152	163599	147322	182876	83700.8	149372	149480	127781	74150.6	311819	257103	329842	218540	204153	170838	256771	99351.9	254179	151784	169232	181033	433323	433350	198763	219769	357280	303006	344722	212280	217891	219005	194762	202101	252024	220010	262310	251453	243850	206180	175552	128552	64860.5	86213.5	37842.8	83817.5	71420.4	111728
369	RPPos	236.966	0.799	681969	403288	800423	580919	612717	734337	561139	504570	600159	643497	561491	570006	416864	561995	527760	420482	584175	473833	355717	540313	571237	440618	442526	630691	641648	337235	439511	546408	627515	397640	580230	510211	478469	464673	539219	476429	545358	398131	635238	1.12102e+06	876458	814661	772789	959804	953920	742478
370	RPNeg	237.017	0.893	557799	400235	148019	94792.1	347705	98045.6	69645	79428.9	632098	232878	757825	67572.8	334041	90577.4	110387	88208.5	338732	298461	282555	77176.8	376002	193336	176386	123296	611033	159923	231516	115739	362169	495073	417422	483308	392958	411388	499958	458941	474313	348792	420730	218199	167802	130988	94038.7	203177	102425	149508
371	RPPos	237.038	0.824	143020	222988	145740	118049	155949	139212	150225	158678	150017	115647	157815	136323	114578	136323	123240	125655	155360	159998	173732	147397	136221	130148	156842	122297	122531	134313	167340	107010	210502	189529	211916	195325	153802	153193	251212	236028	131213	226471	192990	467372	191167	273427	210180	438156	151965	200664
372	RPPos	237.092	0.835	383333	286031	422298	326878	435509	391544	292928	236500	293495	389044	463171	223647	266078	283258	272049	336057	311635	273402	298174	265105	409835	304113	717098	325145	484955	221092	424787	417362	5.37878e+07	5.59286e+07	5.40789e+07	5.95195e+07	4.57835e+07	5.0965e+07	6.0181e+07	5.23934e+07	4.92984e+07	6.1626e+07	5.30575e+07	336550	282613	355681	328111	523615	439685	378353
373	RPPos	237.092	0.912	222814	227494	158069	131147	193818	172317	125246	169518	120679	126270	153158	109220	164694	136831	132268	252932	165946	193247	162897	114370	163454	179177	1.34768e+06	145902	157305	144674	129249	150616	3.34468e+07	2.45958e+06	3.12449e+07	2.99216e+07	2.66347e+07	3.00362e+07	1.97178e+07	3.4948e+07	3.35695e+07	2.57568e+07	3.52395e+07	153391	157189	183369	137086	419354	150742	186633
374	RPPos	237.101	0.962	577986	504224	352295	272329	262534	263457	295515	188297	128239	39206.2	79717.7	66115.3	211708	231255	328545	287684	80611.1	60719.6	48326.7	85540.8	99187.7	38353.4	135770	24561.5	48326.9	64943.5	173009	34078.1	238582	186469	214809	253270	324825	251629	260970	271857	219025	165611	240991	29689.7	36944.2	33497.4	30037.2	41059.7	36567.2	52003.1
375	RPPos	237.134	0.872	233199	268626	278993	160259	336007	134655	125867	115791	213549	117679	185071	121151	179767	116003	347149	259525	3.18069e+06	5.46777e+06	6.83769e+06	158385	3.3593e+06	4.84283e+06	3.78503e+06	5.19549e+06	383127	120534	102381	132908	750361	582686	616276	645721	634198	955328	725752	601985	628444	470540	825658	165284	141557	271282	201653	151212	164201	172159
376	RPPos	237.835	0.77	211592	135883	137688	127232	129806	178132	146262	118973	214148	124564	144660	114680	160498	116535	118731	127378	116522	195429	118871	124345	130057	143895	124478	122793	233366	101452	132255	132975	158806	122489	175814	198476	155572	178359	222884	232821	300905	209721	120708	120762	156160	128157	121598	123914	132877	117845
377	RPNeg	237.853	0.849	557319	559786	436130	318048	341056	389705	364168	109411	522918	294864	472435	114337	671045	234996	145347	289931	313859	275956	286746	153265	350180	480572	405015	114706	472129	207565	130544	130137	430903	546951	409992	606105	589125	502781	391398	613379	490982	488953	462048	225060	99156.7	297622	315689	395956	227644	178566
378	RPNeg	237.864	0.89	661102	554958	694972	615110	798016	777137	464180	574197	753689	481563	846669	431335	926694	514123	391852	787953	584900	533163	501590	579805	639820	569764	410075	284139	495638	421836	427796	402708	690130	646468	806072	699120	776673	704020	880535	487095	543040	785619	802602	916096	714031	775849	782669	717306	898246	824403
379	RPPos	238.095	0.909	112791	64137.6	77465.2	63762.7	73660.9	70052.3	73224	65950.4	73158.5	59863	80911.5	72678.7	62406.1	75325.3	63856.9	72418.1	92360	114321	94004.7	65269.2	80008.9	98906.1	184601	75327.9	65052.3	78167.9	61483.6	72846.9	7.61977e+06	7.10359e+06	3.3129e+06	6.24645e+06	6.7306e+06	7.31847e+06	7.30636e+06	7.04655e+06	6.42761e+06	6.08362e+06	6.05935e+06	95020.9	95034.5	79978.3	76722.8	83365.9	78163.9	94140.7
380	RPPos	238.103	0.933	643908	571695	438693	266569	261294	341985	339980	201869	139177	55343	75368.9	80687.4	241227	246828	334163	302304	82599.4	63125.7	65302.7	88206.4	98220.8	58191.7	137358	93705.4	58794.1	74542.3	171721	60406.9	255428	200802	203699	231457	329183	259978	283811	283190	190649	211355	231232	85575.6	58015	165247	434388	220070	104303	439348
381	RPPos	238.142	8.766	162404	154442	80703.6	162660	94671.6	90388.5	129661	65463.2	102694	111050	99732.7	116905	58333.4	65622.6	80332	21050.8	107322	172626	76070	90670	147089	68441.9	81217.4	85696.9	184901	100516	81066.1	96985.1	157739	132855	70826	136611	116825	98857.7	140961	81451.5	183639	116483	135786	72704.5	106094	45708	113471	71074.6	287322	137239
382	RPPos	238.157	1.657	97077	99984.6	174331	87767.9	117911	161409	120786	97841.3	120782	209658	93856.5	157177	94616.8	150523	184292	132515	146839	127269	126944	101625	183267	111946	128034	169255	196989	124526	128234	221707	127453	140824	128132	132187	136359	144120	124610	142405	119515	145787	127893	65162.1	69206.4	43075.5	64666	43429	63265.1	45127.5
383	RPNeg	238.194	1.145	25108.3	21531.4	28106.8	29095.5	24257.5	22988.9	21701.2	22286.7	116149	115799	174807	77743.9	91614.1	60645.3	69692.1	55658.5	70410.9	59992.8	68686.7	63948.3	109656	98295.6	45815.1	39956.9	314694	226465	238423	201682	102150	86602	72598	103605	130468	114022	100628	115000	114678	87527.8	74584.4	637489	581407	561610	626638	605209	599279	645956
384	RPNeg	238.23	1.579	21443.1	21475.1	21623.5	20319.8	20092.9	20698.6	20403.1	17820.4	398341	260989	311811	223256	179256	157352	142665	101911	133795	120612	78388.5	77313.3	307050	326065	169112	131025	259689	238799	183471	129090	145716	147698	143969	202529	170071	197084	179293	167040	211593	147844	114360	27605.2	23996.4	27844.6	28570.2	22856	24435.6	28536.9
385	RPPos	239.225	1.128	51978	32824.9	37159	16728.8	57198.6	37407.4	29381.2	20944.4	21645.6	100525	109853	28304.5	46302.4	78440.8	21192.2	18527	119534	92968	105848	80636.6	78794.3	83551.4	47017.9	41245.3	57234.6	93753.8	72752.6	206259	146145	133324	117226	112171	128922	138592	125330	120732	162816	123633	121655	466294	398974	412550	407996	404839	482377	425214
386	RPNeg	239.939	0.883	6.04716e+06	6.47438e+06	9.24125e+06	8.42103e+06	4.77443e+06	8.36015e+06	8.29253e+06	7.5435e+06	6.37155e+06	5.38028e+06	9.63199e+06	6.18962e+06	6.45753e+06	7.1441e+06	7.49379e+06	1.78629e+06	6.39734e+06	4.91506e+06	538910	7.08698e+06	8.09455e+06	7.15498e+06	5.77608e+06	7.28665e+06	7.31102e+06	6.35856e+06	5.88003e+06	5.65039e+06	7.09138e+06	5.74272e+06	6.07847e+06	5.40591e+06	5.94399e+06	6.74664e+06	6.71199e+06	5.33228e+06	7.11478e+06	5.07652e+06	6.98866e+06	6.03536e+06	4.85809e+06	3.28432e+06	6.29963e+06	5.25847e+06	4.75903e+06	8.77032e+06
387	RPPos	240.074	0.926	118797	75554.2	78970.4	64050.9	78447.6	66363.6	66712.4	61009.7	96526.5	59049.6	72561.6	76422.4	70333.2	86419.8	76888.7	75391.7	107328	144647	114516	76178.3	76343	113830	83112.2	80867.6	64322.4	87849.9	60843.5	73263.6	341732	339793	425072	397926	480472	454641	504019	392388	513378	405241	284729	125928	113750	98619.8	89759.1	93179.6	84264.7	98810.4
388	RPNeg	240.1	0.988	341810	329080	224137	147179	177960	239474	201175	140468	324418	235806	377850	328820	430905	473589	450216	422623	425115	459622	492157	324702	754475	484670	522451	318881	428366	514326	383829	386447	414496	485288	477220	408059	510949	513652	440192	436526	603802	435841	378469	171962	171805	116240	176674	161195	174218	175846
389	RPPos	240.147	0.898	189523	279884	259356	249164	362808	140894	461911	219844	441544	125586	325478	215732	306902	59458.5	121706	241292	76944.2	92584.3	174497	196034	242767	212343	210029	250398	195856	60687.3	130079	85850.8	371469	409385	346719	388886	378823	339434	353792	237377	284166	454330	454873	352414	419267	281957	257542	469884	612333	409040
390	RPPos	240.147	0.804	414274	314317	198557	186682	175923	155614	326624	158677	362801	173423	182929	310653	315993	178297	178162	176880	171261	616116	298879	97979	107176	150426	316485	148221	167937	136156	215623	222870	314503	306093	173983	417767	405125	364915	452317	432036	289760	338242	303314	281893	243143	240668	214560	155599	199833	371225
391	RPNeg	240.173	1.46	31129.2	60221.4	84799.5	54069.4	24412.8	152272	79600.6	57694.2	15105.7	145277	70371.5	141966	45184.2	183430	312918	109461	47019.1	71100.4	137288	88826.5	43742.1	93471.7	158773	35250.1	24634.1	126593	116518	175085	81187.1	88741.1	78888.3	99514.5	93818.6	93890.3	86688.5	90826.3	102520	97418.5	62765	398555	359382	336427	331139	343584	316312	338865
392	RPNeg	240.98	0.814	276001	151321	186172	87878.6	223374	356260	112659	44421.9	9836.38	10913.5	25049	24250	9753.81	11877.2	21320.6	25030.8	12279.8	10432.5	23540.5	27995.5	8638.81	10838.6	26039.1	26803.4	13701.1	8905.5	24072.7	22984	60807.2	73431.7	70429.2	60282	56958.5	87464.6	75896	72909.4	57727.6	74510.3	61771.3	25908.4	24481.9	32439	31622.1	22593.6	35138	27845.8
393	RPNeg	241.005	0.855	164805	219685	188512	173007	252367	159674	160845	147446	460783	216234	239323	145528	263150	151087	146440	151573	164202	269019	151362	156292	453384	318467	252843	158662	336903	255204	285295	184866	316286	377533	333805	372733	214070	346653	401272	448858	235884	396761	292171	135695	153012	141154	152405	176381	161008	183620
394	RPPos	241.918	0.751	3.12916e+06	2.31824e+06	1.59563e+06	2.11346e+06	4.0681e+06	3.92129e+06	1.79487e+06	1.38935e+06	2.4224e+06	1.76913e+06	2.19225e+06	997446	1.8502e+06	3.89083e+06	1.58427e+06	1.36604e+06	1.43263e+06	2.75118e+06	1.77542e+06	1.78204e+06	4.54558e+06	3.29327e+06	2.06182e+06	2.57435e+06	4.00918e+06	934982	3.0394e+06	2.6489e+06	3.67485e+06	4.42924e+06	3.55269e+06	3.88676e+06	2.77863e+06	3.1243e+06	3.05974e+06	4.36794e+06	2.68296e+06	3.1498e+06	5.22658e+06	3.39033e+06	3.06384e+06	2.98866e+06	3.32862e+06	2.06748e+06	1.81526e+06	1.8639e+06
395	RPNeg	241.936	0.887	2.60977e+06	1.39818e+06	3.13172e+06	1.5196e+06	2.90115e+06	1.81581e+06	3.29994e+06	3.22809e+06	1.67979e+06	2.93692e+06	2.27867e+06	3.48044e+06	1.43434e+06	3.20254e+06	3.44922e+06	2.3212e+06	2.84147e+06	3.06266e+06	1.76183e+06	3.35446e+06	2.88207e+06	2.61685e+06	1.61407e+06	2.80089e+06	2.53828e+06	3.05393e+06	3.18757e+06	2.77406e+06	3.12626e+06	2.81346e+06	1.11404e+06	2.72664e+06	3.11347e+06	3.12364e+06	3.07561e+06	2.5902e+06	3.01065e+06	2.33593e+06	2.48465e+06	3.62509e+06	3.04168e+06	3.08317e+06	2.87119e+06	2.94804e+06	2.78982e+06	1.2482e+06
396	RPNeg	242.099	0.804	522790	408016	309467	466322	491721	283380	257586	397217	557112	221043	401698	429205	435997	230811	240624	367822	512095	439800	330746	343874	516920	436695	348716	323850	254265	212134	189380	254784	537986	454847	462892	473826	506012	482589	584042	537508	629166	418978	419700	140879	143330	115570	175418	130253	130752	107769
397	RPNeg	242.116	0.927	161953	190757	110000	105526	110556	107995	68707.5	88986.4	205083	135497	160621	101520	259016	90618.8	70318.3	100344	115143	206146	96414	93737.5	157082	128323	82631.1	99872	124077	100213	87507.7	95060.3	270211	228078	238372	244136	203779	241967	380829	239601	296256	225339	190982	154488	195094	122941	196975	167150	165210	137650
398	RPPos	242.127	0.851	210435	157984	166664	112718	162789	121677	131985	117018	162386	110621	116841	112519	110354	142937	167912	124062	159770	144835	158410	131491	161222	262688	117722	119642	129757	120629	124829	119488	215042	228077	203019	217753	174467	173461	222543	203655	263088	166575	184983	173086	146939	220661	180981	147241	211735	170384
399	RPNeg	242.189	1.7	39093.9	104656	65782.9	55178.2	24174.3	198970	84036	54732.6	43738.1	165907	68850.9	139092	63367.6	180393	345873	90106.4	38001.8	113912	128819	93648.4	38477.2	109929	117009	27235	29250	103391	99008.2	138090	94914.8	80584.8	93279.6	98171.6	109272	111064	101021	92002.4	119039	91719.4	76459.6	429914	312098	377091	342081	426460	330695	377998
400	RPPos	242.204	9.159	360602	282399	130442	454870	552028	330196	419264	538355	298196	246626	529676	380091	255013	354303	218110	146072	285884	348801	399438	443721	326206	406557	425809	392479	343974	362049	301419	313684	360579	519229	406399	324172	325805	158676	366185	335341	378950	387516	447181	258653	565637	368206	393400	383704	517357	416474
401	RPNeg	242.981	1.023	1.5662e+06	1.23945e+06	1.43693e+06	1.43298e+06	1.42281e+06	1.27134e+06	1.11459e+06	935102	1.44495e+06	856279	1.80279e+06	1.09606e+06	1.52555e+06	1.25196e+06	1.06006e+06	897112	1.45362e+06	1.26929e+06	1.0166e+06	926171	1.60189e+06	1.24687e+06	861571	1.03299e+06	1.01373e+06	1.24361e+06	764788	354127	1.18492e+06	1.21742e+06	1.36057e+06	1.19414e+06	1.21254e+06	1.36426e+06	1.198e+06	1.18407e+06	1.4545e+06	1.26297e+06	1.01419e+06	1.10221e+06	1.15409e+06	1.23851e+06	1.28475e+06	1.32398e+06	1.41544e+06	1.46613e+06
402	RPNeg	243.02	0.873	875283	1.19497e+06	268758	196934	709966	304627	231725	140780	919978	256219	814621	119719	315981	142828	140084	142029	155691	254776	281825	149367	430510	294616	364731	154398	254003	141105	175728	173325	667017	620721	596089	909296	907740	855179	671197	690634	484613	911278	626659	122809	180585	126045	132313	151817	248853	140123
403	RPPos	243.184	0.948	1.85687e+06	1.61545e+06	3.04831e+06	795431	6.58898e+06	1.29534e+06	805419	922572	1.07449e+06	511967	807719	1.1257e+06	2.2108e+06	1.35116e+06	1.98085e+06	2.9831e+06	2.226e+06	5.36981e+06	3.19922e+06	2.16188e+06	4.22752e+06	4.5727e+06	3.41886e+06	2.69554e+06	2.49819e+06	1.24585e+06	3.96916e+06	928909	4.56616e+06	4.67931e+06	3.58859e+06	3.43593e+06	4.16428e+06	4.37784e+06	4.80927e+06	4.769e+06	4.53919e+06	3.60633e+06	4.1599e+06	3.07362e+06	3.15364e+06	2.79859e+06	5.85017e+06	5.19881e+06	3.96039e+06	3.14331e+06
404	RPPos	243.184	2.546	160101	516602	245253	292228	2.70182e+06	288408	288577	230876	246841	303560	223022	214850	289102	271769	240533	1.13036e+06	220295	167168	449263	476565	600443	542208	514562	216546	280740	211758	1.38393e+06	331294	1.09684e+06	1.12981e+06	1.06596e+06	771198	1.04851e+06	1.05998e+06	833273	1.18194e+06	1.17374e+06	1.11793e+06	910266	1.4673e+06	1.58749e+06	1.45399e+06	1.53736e+06	1.33332e+06	1.28361e+06	1.20367e+06
405	RPPos	243.184	2.468	512578	1.09429e+06	535558	431750	4.90834e+06	757368	566499	948081	453924	606449	649826	811570	611248	822172	1.34988e+06	2.14589e+06	979416	962483	1.09208e+06	1.12384e+06	1.29178e+06	1.02859e+06	1.02574e+06	688754	705641	963339	3.33387e+06	1.4274e+06	2.80811e+06	2.71832e+06	2.40692e+06	2.31331e+06	2.29332e+06	2.33158e+06	2.30254e+06	2.69785e+06	2.90893e+06	2.37972e+06	2.52916e+06	4.89102e+06	3.73537e+06	3.02833e+06	2.45006e+06	2.19408e+06	2.10136e+06	1.87039e+06
406	RPNeg	243.184	1.018	564672	576659	918470	216369	2.11348e+06	324378	182447	263798	292718	119672	231250	291655	906341	389362	719703	949358	634536	1.67609e+06	1.08522e+06	638981	1.34462e+06	1.47422e+06	1.09921e+06	696061	361008	585466	1.17367e+06	264446	1.36147e+06	1.64073e+06	1.15659e+06	1.27179e+06	1.39986e+06	1.73894e+06	1.59785e+06	1.53596e+06	1.71982e+06	1.19628e+06	1.21959e+06	1.0654e+06	920247	861846	1.69782e+06	1.45845e+06	1.2006e+06	849646
407	RPPos	243.199	1.052	232456	278354	363482	146093	237900	276725	209079	228352	231687	309048	267137	193712	152290	195832	417117	323414	473842	679288	507720	248218	399890	643001	405174	626078	340702	391193	899153	412377	772237	895498	1.05823e+06	997515	1.1454e+06	843669	1.2699e+06	1.03683e+06	1.11928e+06	722690	878401	428499	322842	274394	252873	270607	273632	272421
408	RPNeg	244.07	0.87	995780	1.11287e+06	407328	808386	820381	757509	1.44658e+06	731742	923087	653448	844012	837782	872100	608021	760618	927770	982444	1.21997e+06	683843	289220	834323	969433	1.13196e+06	822707	426973	574781	621014	450876	830224	1.10215e+06	1.10865e+06	671218	934357	1.21103e+06	978283	1.01045e+06	928762	806660	1.03092e+06	1.8021e+06	1.4744e+06	2.17003e+06	2.6777e+06	2.1903e+06	2.46963e+06	2.15632e+06
409	RPPos	244.092	0.816	88800	87172.5	117462	146186	180028	169855	115108	134569	157550	71040.8	153871	194762	73353.3	88142.1	178199	77709.9	101050	108617	89395	97451.5	83710.3	84228.7	142031	194625	72707.7	85864.2	182980	177247	155463	135722	129553	146646	128377	219583	176030	134096	76729.6	146082	136286	172563	111812	107034	99958.2	145315	116367	111378
410	RPNeg	244.131	0.945	183298	178649	165267	175848	163891	160219	162910	127081	181459	201722	189363	142923	234551	130910	100233	150022	165698	186736	154444	133740	216111	217392	180912	147566	212226	145754	153466	203260	270162	325542	304162	255071	299462	269008	315910	257140	314188	260623	315149	314854	284657	424633	364565	323181	447679	391831
411	RPPos	244.167	2.541	24341.9	22025	29243.9	19575.4	99350.9	19274.4	15523.6	15167.3	16091.3	17196.1	18382.5	21769.7	22629.7	16180.5	15214.9	17455.4	19940.6	17018.7	17113.2	18332.5	20991.2	23891.7	19697.3	17522.5	24122.5	20004.6	57807	21963.6	58061.5	37714.4	20802.2	33084	33838.4	35265.7	32876.7	40520.1	35301.7	34326.6	45079	29613.6	33559.7	32199.5	32230.7	50283	28277.3	42830.3
412	RPNeg	244.168	1.124	243041	340627	126092	118757	289456	117849	49155	66912.4	871816	117735	706811	188637	410528	90094.2	195835	145164	254773	516484	361615	129188	520995	625331	455223	236050	128526	92857.7	119638	90506.4	514152	578639	550445	510875	555656	679661	607789	605480	604320	500254	486728	233194	149318	165189	236910	202189	231055	195382
413	RPNeg	244.976	1.021	3.20037e+07	2.4345e+07	2.70123e+07	2.96137e+07	2.76893e+07	2.43329e+07	2.36293e+07	2.08195e+07	3.17591e+07	2.04945e+07	4.05091e+07	2.53245e+07	3.23397e+07	3.00949e+07	2.30259e+07	1.83424e+07	3.41008e+07	2.98227e+07	2.55284e+07	2.19147e+07	3.27107e+07	2.55355e+07	2.4075e+07	3.2879e+07	2.10262e+07	2.6585e+07	1.47287e+07	7.3212e+06	2.37917e+07	2.42581e+07	2.85264e+07	2.72448e+07	3.21697e+07	2.42171e+07	3.05619e+07	2.04575e+07	2.84365e+07	3.00926e+07	1.98793e+07	2.50596e+07	2.73334e+07	2.88683e+07	2.89813e+07	2.99467e+07	3.01753e+07	3.10292e+07
414	RPPos	245.235	0.937	195716	189541	86906.9	63919.5	261766	75802.2	172029	60823.8	111451	63810.6	83405.1	75865.8	138876	137128	158059	83338.7	185506	168116	123229	96446.9	83984.2	148520	91670.9	170689	79126.2	96654	83500.2	158806	130673	159583	166086	142302	129274	191149	105534	239422	143506	124101	162579	126387	120782	284837	123846	238712	93264.2	165843
415	RPNeg	245.916	0.946	272858	187795	311045	292939	329301	264371	290930	276615	367381	501517	392223	339742	854957	310642	437120	305176	311352	377167	358685	293533	555011	444323	487423	341466	387756	325272	313873	283061	434370	477141	430101	475087	517148	468234	476502	470337	535525	405688	430106	1.65246e+06	1.66846e+06	1.21363e+06	1.2499e+06	2.03463e+06	1.71492e+06	1.0814e+06
416	RPNeg	245.976	1.022	4.43618e+06	2.75284e+06	3.8415e+06	5.33596e+06	3.77722e+06	3.25078e+06	2.6348e+06	2.66112e+06	4.37178e+06	1.85006e+06	4.1015e+06	3.05649e+06	4.68394e+06	3.86492e+06	2.78766e+06	2.47011e+06	4.66188e+06	3.04068e+06	3.26799e+06	2.74037e+06	4.64982e+06	2.61973e+06	3.01524e+06	3.27918e+06	2.13293e+06	3.4286e+06	1.86164e+06	848003	3.48954e+06	3.2054e+06	3.37721e+06	2.63413e+06	4.01673e+06	3.43617e+06	3.84557e+06	3.55015e+06	3.15398e+06	3.23593e+06	3.08771e+06	3.07709e+06	3.48533e+06	3.63743e+06	3.66152e+06	3.11866e+06	3.86277e+06	4.03506e+06
417	RPNeg	245.976	0.926	48195.5	2.75284e+06	3.8415e+06	5.33596e+06	3.77722e+06	3.25078e+06	2.6348e+06	2.66112e+06	4.37178e+06	560194	4.1015e+06	3.05649e+06	4.68394e+06	2.86764e+06	2.78766e+06	720239	4.66188e+06	3.04068e+06	3.26799e+06	2.74037e+06	4.64982e+06	2.61973e+06	3.01524e+06	1.16244e+06	2.13293e+06	3.4286e+06	1.86164e+06	524244	3.48954e+06	3.2054e+06	3.37721e+06	2.63413e+06	4.01673e+06	3.43617e+06	3.84557e+06	3.55015e+06	3.15398e+06	3.23593e+06	3.08771e+06	3.07709e+06	3.48533e+06	3.63743e+06	3.66152e+06	3.07075e+06	3.86277e+06	4.03506e+06
418	RPNeg	245.979	0.971	1.92072e+06	1.47955e+06	1.88874e+06	2.11501e+06	2.00089e+06	1.52978e+06	1.52793e+06	1.24638e+06	1.72974e+06	1.31672e+06	2.25427e+06	1.49746e+06	2.01609e+06	1.86775e+06	1.34877e+06	1.23077e+06	2.19405e+06	1.7026e+06	1.54831e+06	1.30506e+06	2.02104e+06	1.39434e+06	1.55621e+06	1.63154e+06	1.68232e+06	1.47388e+06	985059	457102	1.43389e+06	1.70939e+06	1.74162e+06	1.77599e+06	1.59823e+06	1.73807e+06	1.8297e+06	1.41739e+06	1.69243e+06	1.74974e+06	1.41772e+06	1.40621e+06	1.51691e+06	1.68555e+06	1.67929e+06	1.81169e+06	1.76136e+06	1.81819e+06
419	RPPos	245.994	0.819	3.58039e+06	1.48307e+06	3.06614e+06	1.19769e+06	5.51944e+06	2.50697e+06	1.82708e+06	1.16351e+06	8.62704e+06	8.14569e+06	3.86733e+06	3.11003e+06	2.12014e+06	2.66039e+06	2.42256e+06	495089	4.34199e+06	3.60661e+06	2.26369e+06	1.83732e+06	1.23732e+07	7.40179e+06	4.44124e+06	822455	1.00693e+07	5.34504e+06	5.35654e+06	2.11485e+06	4.41779e+06	4.30267e+06	3.43448e+06	4.19599e+06	4.69092e+06	5.16906e+06	4.4758e+06	4.50619e+06	5.14381e+06	3.71292e+06	3.68866e+06	838709	769053	905520	873742	1.1749e+06	1.12723e+06	942825
420	RPNeg	246.147	0.994	53030.4	84585.4	72517.1	45445.5	52463.4	59629.5	42957.7	84145.4	121820	49880	119844	42126.9	113526	45845.9	46719.4	49570	53583.7	63116.1	53348.6	40634.8	76035.8	54625.8	50136.2	45610	58295.6	50992.1	52357.1	57157.7	95217.4	153424	102192	113981	121685	116479	122466	131241	144272	119382	87574.7	304810	267895	315360	310657	261571	275181	310435
421	RPNeg	246.974	1.026	1.01558e+06	706620	834473	845721	968871	627952	653802	563076	1.01303e+06	488930	874112	701567	834588	767524	701922	538895	822634	1.10632e+06	772398	626294	940469	649986	642453	658586	498964	685376	351411	167252	732991	576686	729874	667420	741332	673975	757347	742010	794052	697335	506769	767689	754193	887356	775975	768578	776497	829788
422	RPPos	246.997	0.808	56570.8	121700	87662.9	47287.8	140092	153492	50410.7	42374.9	226303	311289	187663	89675.8	93432.3	38998.5	102303	46397.6	142432	94479.8	41016.4	89906.6	456875	294832	118649	40794.7	494591	151508	253090	60760.1	134213	150003	207668	149742	119956	166686	64035.2	111178	143174	65067	162154	60450.8	53359.3	40764.9	42318.5	91492.9	64874.9	49637.4
423	RPNeg	247.046	0.901	296885	256168	106058	94318	272232	93764.3	74415	90120.3	446426	85707.1	358286	83507.3	352994	98207.5	80033.9	88463.7	218555	213931	161330	91844.4	281244	130937	155339	104287	292712	107484	91622	97645.6	354209	264952	545463	357743	360759	336609	470642	332128	416370	321314	373892	106198	136738	131337	102883	115357	141368	89291.4
424	RPPos	247.157	1.103	43829.8	36559.8	24126.2	21223.8	24418.1	17912	22744.7	41341.1	37301.8	43119.9	44937.7	26150.6	25819.3	21899.3	46417.3	14379.2	36186.7	38872.3	54778.7	25031.8	42542.5	57765.3	56384.1	22797.6	42651.2	42991.4	43808.4	33251.4	41323.9	24229.1	39887.1	39733.8	24223.5	39151	18956.5	37257.4	30683	31111	39388.7	212218	199289	191694	151562	216843	246325	263745
425	RPNeg	247.913	0.942	98187.8	102293	171709	124009	171723	129029	150875	138156	159714	308062	226697	151297	479844	155051	226629	145085	168129	201400	180984	156545	349656	253552	151241	143863	147927	181853	189895	136953	162785	261787	236745	232088	261186	271092	196843	256509	176192	175850	269003	1.0995e+06	659818	994392	1.14423e+06	753409	1.06618e+06	1.15702e+06
426	RPPos	247.992	0.792	1.56214e+06	1.10488e+06	1.43151e+06	1.70078e+06	2.17379e+06	1.38355e+06	1.7851e+06	956251	1.1833e+06	2.03243e+06	1.56744e+06	1.58011e+06	703166	981450	1.46205e+06	1.80357e+06	1.31684e+06	1.28033e+06	1.67575e+06	1.37315e+06	1.92552e+06	942542	1.83757e+06	809679	2.43528e+06	838129	1.81494e+06	881397	1.19306e+06	1.43456e+06	1.60085e+06	1.36062e+06	1.52604e+06	1.41731e+06	1.89117e+06	1.54004e+06	1.0344e+06	1.39142e+06	1.46346e+06	1.05054e+06	646115	798271	467197	582510	678607	775035
427	RPPos	248.028	0.806	594841	582915	584942	581099	884180	559862	870971	927623	1.25327e+06	664724	639067	1.11909e+06	442213	1.22187e+06	1.73861e+06	2.1938e+06	946151	725146	544651	1.27712e+06	1.15427e+06	983202	1.02562e+06	1.21902e+06	1.0447e+06	540310	838529	837679	963517	844173	902253	830296	765304	996725	631344	1.05747e+06	721608	661054	1.14445e+06	652817	1.56113e+06	626674	1.32177e+06	1.01985e+06	726952	1.56702e+06
428	RPPos	248.054	0.806	4.55937e+06	3.74316e+06	5.6316e+06	4.22262e+06	4.53009e+06	4.33581e+06	4.37788e+06	5.18853e+06	8.2408e+06	6.26248e+06	5.76852e+06	5.76234e+06	4.06e+06	6.00848e+06	5.11403e+06	5.98073e+06	5.846e+06	5.28543e+06	6.18615e+06	7.61863e+06	5.36848e+06	4.88974e+06	7.87712e+06	6.0197e+06	6.52808e+06	5.20863e+06	6.61206e+06	6.9356e+06	5.00202e+06	6.46152e+06	4.8991e+06	4.84632e+06	4.54667e+06	4.64123e+06	4.8585e+06	6.28807e+06	6.42393e+06	5.108e+06	4.52554e+06	4.22653e+06	3.83988e+06	3.57383e+06	4.22372e+06	3.71272e+06	3.14188e+06	4.61074e+06
429	RPPos	248.062	0.988	59026.6	57909.7	54860.2	45290	53153.2	53575.2	42689.4	44386.8	79082.1	32797.9	54743.1	58739.4	59661	45932.4	71178.7	48276.5	70133.3	112078	116502	46501.1	59254.4	96608.9	87669.4	53345.3	46023.6	40375.1	34727.4	56922.9	415969	436835	342425	385032	365634	439901	398775	563754	408561	396523	338102	112007	110431	98674.5	113065	98048.3	104052	105364
430	RPNeg	248.062	0.991	120419	86706.6	217901	177641	137214	154068	166947	244534	72316.1	48149.9	146455	49794.1	54546.3	49404.4	121207	156505	58029	55894	122341	96578.5	61599.9	60866.6	102572	55225.7	61327.3	54484.8	63580.2	48254.2	299262	344235	345550	313452	369537	345182	328338	447961	311937	313615	302422	189866	105265	194111	133740	161467	129385	121393
431	RPPos	248.149	0.902	765857	492601	995686	1.18472e+06	278068	331871	576205	896738	241728	112878	382694	412912	246030	117422	171149	350718	194001	219464	271416	321488	385820	213267	302808	350068	290831	132454	274589	560744	362436	398170	342832	341012	325518	353282	465853	387169	428899	329329	258832	888981	928317	1.01165e+06	1.1542e+06	792323	1.11513e+06	1.45739e+06
432	RPPos	248.199	1.164	99290.9	96105.5	254440	346776	320413	318921	367516	269440	307530	395308	365972	290767	57364.1	54992.8	103099	75108.9	454290	338786	293843	221099	227641	379219	221165	342937	443633	351958	335545	423510	614037	700096	554125	683802	826787	803892	582589	824007	729706	738495	490518	148012	114142	112529	112481	125849	124834	102992
433	RPPos	249.057	0.802	317441	278461	612579	324753	488789	339575	358581	465481	719743	554145	634285	587865	388373	453190	558427	346542	391584	391262	363766	625438	511527	541903	819923	709015	895218	409841	867465	837934	453583	375245	448198	500434	490709	366060	438787	465581	590648	288739	459418	402133	285635	216915	103050	356984	193258	208369
434	RPPos	249.073	0.81	7.86944e+06	7.84705e+06	1.39483e+07	1.12858e+07	7.20775e+06	8.53132e+06	1.17745e+07	8.3607e+06	5.79053e+06	8.30655e+06	8.86909e+06	9.40903e+06	4.26064e+06	8.95685e+06	1.40034e+07	1.1803e+07	4.96816e+06	2.58761e+06	5.98402e+06	9.62224e+06	4.76129e+06	4.07659e+06	5.62187e+06	6.25282e+06	9.19635e+06	5.65815e+06	8.60254e+06	9.76695e+06	7.5004e+06	7.06225e+06	7.28006e+06	7.19383e+06	6.745e+06	7.50367e+06	8.24692e+06	7.62049e+06	7.52695e+06	7.54332e+06	6.54137e+06	1.04293e+06	937822	800272	744764	983639	963349	995719
435	RPNeg	249.088	1.025	410157	315882	316367	91445.9	212800	110226	196694	127232	439356	869321	760030	100027	128993	231308	140737	163905	503183	436947	663446	169773	516843	172489	163143	113983	175134	91194.1	86737	223420	819223	973993	706863	842259	1.19711e+06	1.14425e+06	909641	835090	969594	850906	809249	116589	125232	103990	132751	114545	113341	97202.2
436	RPPos	249.171	2.7	413752	605686	259229	255912	274468	354106	543412	399585	394856	310995	295422	521615	373727	776672	778960	507367	255299	630597	471127	499498	370687	419138	529272	277061	462214	510276	430210	703241	572506	464147	353043	548920	569848	471506	298205	508009	476724	523490	492036	275726	181011	278204	343942	399848	310240	485730
437	RPPos	249.171	2.466	662870	1.1417e+06	649088	441117	3.13206e+06	816698	1.02027e+06	753444	381329	660875	603583	700998	557120	785300	1.73073e+06	1.44253e+06	748381	783640	1.53334e+06	952286	1.10052e+06	1.082e+06	772702	618277	841916	767050	3.00783e+06	1.23838e+06	1.63791e+06	1.98845e+06	1.77931e+06	1.81539e+06	1.50264e+06	1.52222e+06	1.52899e+06	1.929e+06	2.22574e+06	1.61278e+06	1.62799e+06	1.99857e+06	2.46885e+06	1.84948e+06	2.43557e+06	1.2953e+06	1.36577e+06	1.07691e+06
438	RPNeg	249.968	4.528	6.02343e+06	6.15401e+06	6.14805e+06	8.729e+06	7.51604e+06	9.66211e+06	9.13163e+06	8.75137e+06	7.51619e+06	6.83563e+06	7.57403e+06	8.9538e+06	8.7669e+06	9.19324e+06	9.60231e+06	1.2505e+07	8.96731e+06	9.73575e+06	1.0947e+07	1.20001e+07	8.8288e+06	9.14856e+06	9.07473e+06	1.0231e+07	5.53749e+06	6.34786e+06	6.20893e+06	9.66653e+06	8.64289e+06	8.87543e+06	9.18002e+06	8.56308e+06	8.20841e+06	8.30248e+06	7.72049e+06	8.95866e+06	9.23007e+06	9.05929e+06	8.37196e+06	1.10618e+07	1.33762e+07	1.17238e+07	8.21431e+06	1.24898e+07	1.26537e+07	1.22693e+07
439	RPNeg	249.968	9.591	1.37043e+07	1.13884e+07	1.31776e+07	9.14167e+06	1.37152e+07	8.20058e+06	1.15867e+07	1.25428e+07	1.15728e+07	9.32553e+06	1.21836e+07	1.13994e+07	1.10352e+07	1.15356e+07	9.99626e+06	1.05538e+07	1.424e+07	1.21866e+07	1.15499e+07	1.89009e+07	9.1842e+06	1.02573e+07	1.03543e+07	1.09292e+07	9.61234e+06	1.30241e+07	8.49614e+06	2.59114e+07	1.33171e+07	1.0834e+07	1.04797e+07	1.28494e+07	1.14218e+07	1.10521e+07	1.01326e+07	1.15845e+07	1.12208e+07	1.40956e+07	1.07009e+07	1.36835e+07	1.72521e+07	1.32457e+07	1.13145e+07	1.31094e+07	1.39023e+07	1.42184e+07
440	RPNeg	249.968	0.78	4.60285e+06	4.44754e+06	4.66579e+06	4.58071e+06	4.44016e+06	4.79947e+06	4.66023e+06	4.75087e+06	4.77168e+06	4.03436e+06	4.0257e+06	5.02164e+06	4.48608e+06	4.66063e+06	4.88967e+06	4.37077e+06	1.66187e+06	4.4921e+06	4.72488e+06	5.16996e+06	4.10221e+06	4.36659e+06	4.68198e+06	4.80405e+06	4.37235e+06	4.57346e+06	4.84329e+06	4.6928e+06	4.54935e+06	4.74958e+06	4.35288e+06	4.70477e+06	4.40432e+06	4.64622e+06	4.39396e+06	4.32024e+06	4.38724e+06	4.75004e+06	4.67869e+06	4.66385e+06	4.91254e+06	4.59888e+06	5.31951e+06	4.47638e+06	4.36199e+06	4.5672e+06
441	RPNeg	249.968	2.789	2.70288e+06	2.96098e+06	3.94192e+06	3.43945e+06	3.53697e+06	2.96688e+06	2.4679e+06	2.45408e+06	4.83835e+06	2.68924e+06	2.64209e+06	2.32934e+06	3.41662e+06	3.49227e+06	2.47584e+06	4.22668e+06	3.66378e+06	1.93027e+06	3.52173e+06	2.71375e+06	2.44907e+06	1.78394e+06	1.54433e+06	2.26569e+06	4.6572e+06	2.48063e+06	1.49388e+06	3.08831e+06	3.01349e+06	2.87806e+06	3.91031e+06	3.73402e+06	3.85088e+06	5.32709e+06	3.08928e+06	2.8462e+06	3.65134e+06	2.72268e+06	3.84635e+06	1.159e+06	2.39077e+06	2.10429e+06	1.71134e+06	1.60658e+06	968997	771543
442	RPNeg	249.968	2.528	3.08709e+06	4.02687e+06	3.58975e+06	4.7622e+06	3.67587e+06	5.85681e+06	4.63855e+06	4.04747e+06	3.74442e+06	4.03072e+06	4.50588e+06	6.20671e+06	3.58084e+06	4.53742e+06	5.35043e+06	4.12247e+06	3.84891e+06	4.43721e+06	5.77735e+06	4.42054e+06	5.48116e+06	4.75919e+06	5.25486e+06	4.46261e+06	4.22424e+06	4.9854e+06	3.21295e+06	4.66915e+06	5.16076e+06	4.83955e+06	4.65796e+06	4.223e+06	4.67641e+06	5.1229e+06	5.5103e+06	4.73708e+06	4.67805e+06	4.94584e+06	4.69857e+06	2.55858e+06	2.8676e+06	2.84903e+06	2.69486e+06	2.64105e+06	3.39153e+06	3.49259e+06
443	RPNeg	249.968	3.186	1.43111e+06	1.27804e+06	2.51602e+06	1.12382e+06	2.23919e+06	1.47128e+06	1.33732e+06	970001	2.289e+06	2.24755e+06	2.63904e+06	1.35013e+06	2.40104e+06	1.65074e+06	1.51052e+06	1.26164e+06	1.95724e+06	1.45659e+06	2.21721e+06	1.07561e+06	1.45959e+06	1.81296e+06	1.25197e+06	1.11059e+06	2.83877e+06	1.2772e+06	1.82056e+06	1.81698e+06	1.4794e+06	2.38996e+06	2.52101e+06	1.43965e+06	2.46627e+06	1.56163e+06	1.83462e+06	1.97528e+06	1.963e+06	2.07845e+06	1.97757e+06	225874	1.20987e+06	1.52343e+06	958468	1.09377e+06	1.25106e+06	1.33218e+06
444	RPNeg	249.968	0.923	2.87346e+06	3.17017e+06	4.38119e+06	4.13839e+06	3.71433e+06	3.73329e+06	772679	4.53128e+06	3.85692e+06	3.739e+06	3.37984e+06	3.95332e+06	2.94636e+06	4.29387e+06	4.19749e+06	4.4541e+06	3.5687e+06	4.28317e+06	3.38963e+06	4.15247e+06	4.34549e+06	3.32692e+06	1.16897e+06	3.48427e+06	4.29019e+06	3.90327e+06	1.98016e+06	5.40022e+06	4.20327e+06	2.99379e+06	560596	3.30915e+06	3.57599e+06	4.22778e+06	3.40563e+06	3.62592e+06	4.48412e+06	2.72483e+06	3.80324e+06	3.61494e+06	3.40172e+06	4.04857e+06	3.3109e+06	3.31604e+06	3.68338e+06	3.37824e+06
445	RPNeg	249.968	0.907	2.85543e+06	3.19389e+06	4.32842e+06	4.08424e+06	3.69751e+06	3.71527e+06	3.65242e+06	4.57141e+06	3.92127e+06	3.67811e+06	2.546e+06	4.00994e+06	2.95406e+06	4.31403e+06	4.4918e+06	4.23112e+06	3.59046e+06	4.30233e+06	3.42546e+06	4.19067e+06	4.29245e+06	3.3437e+06	4.0529e+06	3.47275e+06	4.2217e+06	3.91214e+06	3.07168e+06	4.1737e+06	4.2888e+06	3.04175e+06	3.49431e+06	3.33051e+06	3.58167e+06	4.21512e+06	3.38145e+06	4.13363e+06	4.42423e+06	2.68374e+06	3.74008e+06	3.68729e+06	3.45735e+06	4.09553e+06	3.33341e+06	3.32244e+06	3.67351e+06	3.33874e+06
446	RPNeg	249.968	0.809	4.60285e+06	4.44754e+06	4.66579e+06	4.58071e+06	4.44016e+06	4.79947e+06	4.66023e+06	4.75087e+06	4.77168e+06	4.03436e+06	4.0257e+06	5.02164e+06	4.48608e+06	4.66063e+06	4.88967e+06	4.37077e+06	1.66187e+06	4.4921e+06	4.72488e+06	5.16996e+06	4.10221e+06	4.36659e+06	4.68198e+06	4.80405e+06	4.37235e+06	4.57346e+06	4.84329e+06	4.6928e+06	4.54935e+06	4.74958e+06	4.35288e+06	4.70477e+06	4.40432e+06	4.64622e+06	4.39396e+06	4.32024e+06	4.38724e+06	4.75004e+06	4.67869e+06	4.66385e+06	4.91254e+06	4.59888e+06	5.31951e+06	4.47638e+06	4.36199e+06	4.5672e+06
447	RPNeg	249.968	1.742	194806	450165	147897	154749	147400	341908	163262	278018	767844	390764	554134	227611	535901	671213	639343	418649	454407	546622	658623	426479	343561	296159	396651	380556	488417	725568	533755	570386	327110	279626	277398	424041	320476	341196	392808	387200	305928	256052	341360	628188	761516	626559	818362	653995	637918	620818
448	RPPos	249.989	0.794	641404	397886	827441	499301	752360	607409	495244	285691	284723	647161	347779	388590	275245	403055	346695	563646	387049	291829	356852	258159	450505	326718	403067	331771	662185	257037	364154	525306	283659	420201	312659	409539	374815	319074	408030	601122	352212	420517	328167	619788	666064	399819	628922	553365	477492	830720
449	RPPos	250.076	0.751	70254.2	245205	197849	124778	107466	117450	97403	173402	105873	63367.5	88493.4	98297	120516	289241	134460	96561	305565	75688.5	96069.8	177361	66317.6	83590.9	143336	104405	64903.3	119218	151044	74633.7	147707	142858	114126	170520	122555	92277.9	113552	150221	65426.9	113209	174701	76312.7	69378.8	61465.9	61782.8	69921.1	75826.3	60179.4
450	RPNeg	250.157	1.368	643457	625532	1.00687e+06	473351	432044	493396	530585	262738	154769	195183	214745	270814	93238.1	69952.5	168526	78965.7	142663	86364.2	126242	158461	355397	405167	224600	179841	212661	134429	275287	160363	272276	302120	285058	288144	291181	277702	332651	331563	318504	266720	250599	25951	46185.4	24830	50757.4	52434.1	28308.1	39037
451	RPNeg	250.971	4.531	214570	172927	245499	305635	289592	310120	269797	318356	300821	241451	277480	322523	345008	398659	349575	447916	374748	438163	448206	356546	345107	322438	287519	369168	215645	244464	236357	293699	308977	248159	302590	333629	347324	314176	276149	317260	305041	280326	304076	382834	455691	456775	366933	431706	458274	404808
452	RPPos	251.15	0.923	176556	170336	243253	66140.4	496650	69668.3	73960.3	39704.7	95673.5	63436.8	52260	45325.2	151501	115554	214195	311165	865104	1.72839e+06	988297	170958	1.28614e+06	2.12787e+06	1.26437e+06	1.29085e+06	359428	88596.8	254271	66784.5	361302	526072	357257	381915	403141	350508	455136	373950	455883	398227	399348	163790	131886	146436	360672	424833	203326	138437
453	RPPos	251.152	0.935	108099	143132	66146.4	72076.4	226414	127551	95890.1	65917.2	465210	76940.9	259009	146943	340680	120567	158427	56290.4	194035	75054	123468	122419	303104	117266	153889	164601	219151	86715.4	96932.4	136257	314685	250833	235830	269344	317992	227927	293776	275731	349538	193314	293089	83900	81002.1	106791	131939	102998	112558	90656.4
454	RPNeg	252.085	0.912	490923	315114	588542	417663	278482	350802	204716	238514	190747	230896	408503	265721	250842	481491	240436	237405	362723	159983	191319	296414	309887	281434	179995	226916	447658	203423	242527	294747	273151	300593	274231	440486	298806	390234	272534	318953	267825	295749	326047	445743	353607	401452	497694	453101	672963	506179
455	RPPos	252.136	1.069	452449	566081	354532	127287	376109	414435	358242	291848	627260	636643	386008	375419	415253	475145	309621	127168	299134	298243	271919	183700	611790	724018	480438	746352	632502	437730	415620	520054	540216	442907	472120	548916	654006	578124	499938	391841	467813	528513	561545	228545	176677	142840	126911	169840	137976	182663
456	RPNeg	253.051	0.813	1.32035e+06	1.09158e+06	835747	355946	1.02206e+06	1.28747e+06	679332	274974	13898.1	13956.5	32150.6	34054.9	25303.2	31066.7	29531	32702.5	40080.3	32493	32709.2	38734.5	31947.3	31633.1	35044.7	35565.6	17532.7	12041	30811.4	29550	295019	271460	166864	224772	251608	270886	313067	338628	253357	245478	208147	113248	119368	107212	123979	115299	58620.9	103089
457	RPPos	253.087	0.866	157123	190976	132718	114714	178974	144325	156751	90794	163084	124777	122133	126416	112695	115607	161910	131778	160344	177459	165476	159519	138396	153568	140619	142138	112626	114277	107521	111998	273960	189388	248261	231675	341365	267801	289908	161981	193451	180076	301517	173299	145485	169868	218475	176137	224282	159913
458	RPPos	254.058	0.92	431042	629127	94556.1	68933.5	442954	73974.8	67830.5	50780	536316	66103.3	362726	62941.4	382628	76358.6	63311.3	77430.1	93052.1	111126	105138	64817.2	446286	459335	294512	79091.9	71728.4	80063.5	67759.6	79514	1.21021e+06	814699	867718	760505	887772	1.05528e+06	1.22446e+06	718300	951877	924686	1.00703e+06	181581	215492	153185	145946	200955	81874.8	100158
459	RPNeg	254.058	0.959	1.79098e+06	3.233e+06	363873	89738.6	1.64241e+06	433298	393091	60727.9	1.86118e+06	519524	1.67447e+06	144854	1.51779e+06	71306.6	71737.1	110621	140125	440317	259022	148505	2.03738e+06	1.76085e+06	1.32615e+06	435354	363141	78974.5	240790	87124.9	5.43445e+06	3.05565e+06	5.44891e+06	2.94089e+06	4.22475e+06	4.38168e+06	4.82564e+06	4.35849e+06	4.5684e+06	4.54951e+06	4.17239e+06	1.26047e+06	1.17137e+06	1.17147e+06	1.58669e+06	1.38804e+06	1.51014e+06	931535
460	RPNeg	254.101	0.902	282178	132500	273845	133500	167316	186455	140965	108427	111580	176313	165582	104593	122778	164374	164350	89810.3	146127	119092	97269.6	110795	79532.4	96513	98630.4	90753	152602	90053.3	72327.2	87638.4	160252	116776	126585	113981	140304	121669	127184	122041	144449	117214	157678	438097	286399	357509	288065	301122	287633	303520
461	RPPos	254.109	0.91	706202	640740	490650	339127	369608	358958	389245	291017	255107	174617	244224	186524	329021	343757	476630	368496	240700	293686	242714	201403	263300	279759	267477	201981	188604	205660	227388	205816	810948	790792	792165	821048	881782	893192	888159	1.00581e+06	834820	805151	696416	246365	243220	266347	227151	219743	216662	275098
462	RPNeg	254.116	0.997	439823	421257	408484	335550	352774	449611	411414	309168	690524	740727	757398	686993	501227	654518	729718	544573	672035	617749	875669	455193	1.00265e+06	988452	759838	515540	1.09141e+06	1.2659e+06	1.07843e+06	874266	572226	647016	584818	555352	646285	657353	605924	629894	732933	510743	568490	352056	184306	199293	197089	215753	247943	234338
463	RPNeg	254.152	1.063	163244	138812	162919	87913.6	93264.1	179548	100397	102742	250712	255845	290799	216052	180901	244041	289103	155544	237987	244780	242549	138305	275215	298450	229146	196813	381021	409193	380593	365548	254650	267211	239736	299958	267539	318866	307254	318559	288979	252441	215637	873826	643594	565554	544048	785544	657971	623703
464	RPPos	254.236	1.649	53441.8	42121.2	42630.6	34683.9	31948.8	134728	30371.7	32700.8	61331.1	49840.4	47836.3	38440.8	33257.1	40746.2	29241.4	27722.1	134622	2.14131e+06	244000	34347.6	111992	252392	37752	43382.3	455754	340235	698347	34858.5	175967	164771	184749	178029	182277	186888	166114	198334	189172	168662	166228	84437	91049.8	107055	88932.9	61103.5	91032.3	66296.9
465	RPPos	255.814	0.777	8.57579e+06	7.2824e+06	1.10335e+07	1.07116e+07	9.37777e+06	1.05892e+07	1.10669e+07	1.03942e+07	8.11133e+06	9.63286e+06	9.69824e+06	1.11081e+07	5.60753e+06	8.88788e+06	1.00665e+07	1.13773e+07	9.00049e+06	1.00881e+07	1.10396e+07	1.08453e+07	1.00131e+07	7.8974e+06	1.02954e+07	1.27801e+07	9.48536e+06	7.66624e+06	1.18152e+07	1.19318e+07	9.68887e+06	8.18776e+06	7.98313e+06	7.99777e+06	8.36677e+06	9.32163e+06	8.36874e+06	8.45208e+06	8.98611e+06	9.10168e+06	8.1071e+06	9.63977e+06	9.55619e+06	8.74083e+06	8.2574e+06	9.42036e+06	9.04321e+06	9.38772e+06
466	RPNeg	255.913	0.896	595183	1.12882e+06	238428	501194	480713	365646	340006	242210	480128	205874	425055	238622	358796	708255	289998	231983	319671	369478	193584	203455	572354	408355	177038	199616	524783	312732	213420	229578	604161	515942	483733	489738	463044	484079	728041	521362	658631	474976	463484	348822	527543	361432	193505	392104	396730	323656
467	RPNeg	255.925	0.807	93765.1	184623	163280	162453	93456.5	129524	49700.2	79124.6	106849	51837.7	101137	88931.3	133117	73015.3	72053.1	94647.2	129715	66622.8	40728.2	102665	74227.3	111745	55327.7	29680.3	64228.4	38815.4	62464.5	54305	156513	143765	139443	135071	193352	206195	186182	146379	198162	118525	118114	285355	158386	164778	322946	254052	164739	219106
468	RPNeg	255.989	0.975	786128	867449	657208	714120	705030	1.3394e+06	786184	988205	318627	291455	507143	398968	344045	233897	337341	346792	501112	537995	497140	579833	415947	491933	651498	515716	369581	386326	537718	401486	761548	722198	716759	680310	700805	784781	738619	783712	818101	687974	675776	111397	124134	132478	117564	108455	137259	126414
469	RPNeg	255.989	0.872	689871	923643	811584	682541	736944	1.15475e+06	1.39359e+06	1.17049e+06	417396	319419	660890	508056	400732	275121	427848	408335	725028	852145	1.07655e+06	630287	654644	750136	909117	799543	527944	751226	649836	859188	713882	855102	952361	758710	840500	810197	695514	1.00325e+06	784170	852331	734813	71858.4	75035.4	76888.5	105379	96971.9	98009.2	157384
470	RPNeg	256.074	1.133	24097.9	37088.9	26159.7	29796.8	23391.1	22151.7	387379	21815.9	68759.2	18486.6	31057.7	23293.3	20996.9	21105.5	23169.1	23021	22088.1	22594.8	20440.1	17426.9	22931.9	21904	20953.8	22433.6	23214.3	20350	22731.6	21961.5	44232.1	32977	40133.6	56543.5	38564.6	50518.8	35247.2	36072	59533.3	42215	33378.3	668522	583646	627687	680379	646273	505598	597424
471	RPNeg	256.168	1.131	255283	229995	301032	158432	193583	269741	121297	147573	467517	459451	460956	379402	276931	240940	383508	140851	263848	196328	217824	205392	350350	296091	274878	248480	386142	265001	249840	261899	328772	341917	306654	321262	294580	316814	357211	283532	336842	346630	309194	892186	591595	659649	642213	739725	587274	809043
472	RPNeg	256.241	2.078	387541	281083	313396	351409	346682	285459	287638	302283	355774	303571	343100	327578	234329	264697	226827	233793	258536	263191	199000	244519	357916	300172	329275	292172	316459	355549	281915	258141	359787	293733	302714	237402	276359	323413	402569	309526	376306	311566	242730	426128	402799	487428	530859	450280	478897	485392
473	RPNeg	256.241	1.988	250837	186390	217283	202866	176156	227852	237912	177810	198034	181234	256192	250533	162579	204839	202736	177414	141550	178913	222843	176385	198860	216039	291734	162918	166609	192512	184657	197728	197419	183535	156520	220909	193841	203062	189694	265451	200404	186334	145751	308863	294866	285482	277054	292463	283064	245328
474	RPNeg	256.83	1.023	355026	403950	143021	369253	636183	807749	611052	725855	608778	730678	428848	622844	1.18939e+06	815360	575097	512678	797679	1.74191e+06	1.59667e+06	1.18981e+06	805294	824229	980672	1.531e+06	436943	1.15673e+06	841007	667431	789482	560141	610023	763445	631411	630736	613502	597182	427289	631668	872184	89360	122101	145362	123334	205774	138875	147087
475	RPNeg	256.83	0.982	77871.7	174882	22988.5	149340	211245	310900	233177	244446	229705	739254	172708	302526	359928	323151	295655	210527	407820	32544.8	599907	362908	285624	277315	442870	593119	237839	545208	397237	619133	290799	206397	207553	239379	217112	210591	173585	21836.8	36523.8	193094	291608	21499.8	47875.2	60222.6	56224.7	18451.1	53943.9	35576
476	RPPos	257.199	0.976	137390	111050	129284	108576	209316	117279	92326	82966.8	136246	94293.5	127506	104142	120416	93516.5	153237	141883	1.02856e+06	1.8842e+06	1.24955e+06	97765.4	1.03467e+06	1.65942e+06	1.00661e+06	994734	116682	81776.7	104131	128482	193861	150609	212632	159321	167939	190454	191176	210147	216294	195224	161563	186587	202017	205598	220704	233492	294257	235396
477	RPPos	257.272	1.59	524364	525824	1.29324e+06	1.39501e+06	525367	2.1613e+06	749638	1.2476e+06	1.81069e+06	678193	2.58014e+06	667566	1.31047e+06	2.6394e+06	2.09984e+06	765554	986110	1.95176e+06	1.87987e+06	1.72454e+06	1.57941e+06	1.32364e+07	3.88445e+06	1.2521e+06	762472	1.40885e+06	947462	3.23517e+06	8.04455e+06	7.98292e+06	7.54421e+06	7.66722e+06	8.06712e+06	8.84623e+06	9.47168e+06	8.29279e+06	7.88027e+06	7.45409e+06	7.70178e+06	1.72486e+08	1.59079e+08	1.58608e+08	1.61815e+08	1.57974e+08	1.62015e+08	1.58987e+08
478	RPNeg	258.053	0.972	43258	39334.3	39748.5	35952.5	42927.5	48161.3	34946.5	36124.6	42564.6	35338.6	43798.4	36661.5	41974.3	41079.6	38206.2	40252.1	45046.7	41267.8	43907.5	33454.6	48802.9	46463	41242.8	37382.8	41586.4	41972.4	35332.7	38177.9	60595.1	47693.8	77734.1	57396.1	56914	43377.9	48289.2	60934.1	62995.8	67553.5	44114.4	50674	50423.5	47014.3	45730.8	44898.7	52989.4	46673.4
479	RPNeg	258.06	9.529	214505	213785	180647	313798	287600	183781	256736	258832	140204	220287	193238	118651	191486	141025	99468.4	179640	91205.9	200850	136286	145906	153370	179024	168796	297125	93980.7	98314.8	140561	121619	123973	207857	183241	210119	189512	124574	217773	189005	171923	226139	127072	162971	241586	220390	198949	280515	203348	220798
480	RPNeg	258.06	8.87	443525	368594	274277	334103	412772	285174	382782	275374	455809	477001	157491	312226	278541	334934	381035	289328	290700	401621	106633	279767	342634	281515	252525	279779	496348	408191	403156	439147	421395	223906	356313	299382	327987	285800	365752	362230	334922	261843	361544	465996	474216	385191	537244	472830	421728	295528
481	RPNeg	258.09	1.02	54258.5	68826	34971.6	36436	41409.3	36862.2	36618.8	36090.6	70313.6	41281.1	53407	35022.5	41834.4	38957.8	41833.1	35357.2	45388.4	51205.3	41937.1	36333.5	52084.1	48083.9	65296.1	39269.1	47737.8	44487.7	41783	36829.7	55997.5	79788.8	64273.5	86518.7	86279.3	90496.2	48714.8	69963.6	99900.6	60505.3	57913.7	49145.8	55436.6	72093.9	47261.5	47547.3	58348.2	46958.9
482	RPPos	258.183	9.186	137172	85445.6	76878.4	65090.4	108972	65563.5	84206.3	124111	116377	70661.4	80823.4	61935.2	72146.9	251738	57408.2	58701	69327.5	110199	61314.3	157984	73126.1	123623	106781	72080.1	73814.3	105064	103321	74775.4	108224	89487.4	137639	107993	81628.8	74336.9	114039	68274.7	128523	79951	114215	174627	133044	94619.4	75897.2	70932	83988.7	62006.4
483	RPNeg	258.184	1.223	290120	274287	290381	228467	208491	383565	164971	180389	323846	322731	318567	350037	183488	258531	348547	178442	264491	245462	209697	190515	262553	319582	276530	170605	314110	237230	238169	290838	319582	336944	321342	312759	378870	351742	415291	357051	391041	277777	303641	1.51493e+06	1.21493e+06	1.1272e+06	1.23903e+06	1.08677e+06	1.0272e+06	1.07183e+06
484	RPPos	258.235	9.157	142248	117815	286815	275360	163526	174696	124868	127027	196347	232893	429029	96775.2	93953.1	108420	152351	62306.6	132690	169183	79270.2	97409.8	190276	107625	143615	116854	105362	97994.4	91131.2	101330	166966	157428	239022	204146	156027	115560	239275	130525	110175	107858	209182	239784	184919	249589	186622	418155	126170	136553
485	RPPos	259.157	0.933	542935	468711	621816	448730	465224	711343	665720	287662	888120	1.14248e+06	987494	567527	726523	456607	585731	544937	884086	840364	753692	580126	1.32294e+06	1.2149e+06	1.22265e+06	944736	1.4888e+06	1.14452e+06	1.83673e+06	837733	695234	714399	807300	613051	776101	565340	919316	797216	865978	567280	648960	243271	213732	300047	284724	324850	276639	308785
486	RPPos	259.165	0.732	167819	88112.2	92623.3	121881	186242	82717.5	94033.7	102751	159574	52016.7	167346	72987.7	169540	88691.7	90700	49893	223497	119087	93419.2	85763.3	256971	54271.4	49195	156401	252655	85175.2	50418.6	93149.1	157951	195518	149805	195598	226945	200223	223207	218246	207636	206613	119081	90984.8	53782.7	48703.1	54410.2	48986.7	49713.2	56539.5
487	RPPos	259.194	1.425	16668.9	48556.3	91877.6	24187.8	48170.7	76239.6	61236.1	41017.5	71462.3	51560.7	62003.9	23069.4	15166.7	36321.1	65629.3	59319	53622.3	77667.3	97639.2	38874.1	72759.4	71561.5	63599.1	89589.9	68577.5	68465.8	87290.6	53453.5	182085	177276	147988	157459	197263	158997	275307	174357	195461	143031	155825	89381.1	71269.5	88338.6	69546.5	94726.5	65392.9	56438.2
488	RPPos	259.808	0.78	484723	169905	508187	431764	551074	559414	585971	798032	424998	580058	486196	699555	154473	545871	502276	645305	522717	559824	512849	546038	372810	295353	610099	668750	537728	311486	763671	760522	542436	418625	449580	428039	401241	499785	473555	258922	512093	620455	392066	496865	571950	514435	411897	520322	459638	273711
489	RPPos	259.942	0.806	1.12751e+06	1.12672e+06	1.19815e+06	1.3232e+06	1.35386e+06	1.28286e+06	1.46331e+06	776834	1.31299e+06	944906	1.31584e+06	1.05152e+06	846152	1.03201e+06	1.11418e+06	802437	1.28686e+06	988840	1.10008e+06	1.01333e+06	1.03253e+06	989378	994780	1.1927e+06	1.45371e+06	1.03269e+06	1.05639e+06	1.0151e+06	1.0557e+06	1.21838e+06	1.3234e+06	1.13236e+06	1.07891e+06	991810	1.08583e+06	774452	1.5808e+06	1.08274e+06	1.14678e+06	2.12573e+06	2.40435e+06	1.73522e+06	2.47051e+06	2.3618e+06	2.20195e+06	2.22027e+06
490	RPNeg	259.99	0.856	758442	799058	692241	901077	661070	687999	911008	1.42831e+06	713665	681828	700798	874621	763368	2.60535e+06	1.23038e+06	3.00227e+06	1.05369e+06	1.5408e+06	2.25582e+06	2.77551e+06	610997	719437	886707	2.54487e+06	729007	777540	756124	1.07683e+06	783162	846946	659152	820055	726204	800489	726334	685565	749063	815288	806234	241795	393305	344156	567054	733080	580346	412883
491	RPPos	260.141	0.972	177823	188845	251863	141892	146129	136996	106053	146259	235548	133293	170681	225050	78861.9	55268.5	93207.3	103485	166121	117410	76351	157483	120358	96265.9	161840	92068.8	333974	167573	317654	359579	179391	156814	171482	190103	152733	160309	191214	210704	171508	151710	168349	70291.8	48439.8	56429.9	55075	59401.5	49988	67045.2
492	RPPos	261.939	0.806	151429	178011	424707	353852	300121	301052	288190	105565	242950	455069	183167	232301	180970	276075	250536	127133	248783	108614	153975	218447	239764	238708	255371	358891	287254	154350	162679	266871	237547	240878	214712	231368	213145	279806	189964	229807	153604	191130	326913	430481	382385	420731	413172	421930	625706	488797
493	RPNeg	261.988	0.941	285225	269491	408087	396093	598103	293379	532695	460964	267513	461241	458648	614187	524486	510884	600553	688977	142972	116687	465734	143431	404877	404717	94498.1	431235	368659	360840	614008	418940	375265	358134	136618	461836	182251	120194	336373	362376	360690	426677	143503	172643	187044	188846	201418	189055	131792	198343
494	RPNeg	262.049	0.883	707021	544598	335566	323184	451499	267659	480386	427511	728840	428640	383873	460569	636695	583836	383601	592424	757705	387033	450578	623406	526698	406448	563882	517116	836408	699343	617251	554085	432621	577035	352700	583239	325146	502886	557616	387014	374650	481697	534759	578734	394142	422790	468794	529839	239706	289578
495	RPNeg	262.052	0.897	315146	397013	384358	347614	571105	675473	267006	452742	110115	284441	360527	166691	127879	83258.4	154003	237229	246994	95981.8	166561	161433	153768	145760	283388	93759.3	231900	134699	243727	285558	266789	418300	355977	270023	313331	272385	334587	273799	278174	321352	414675	140622	135552	70974.4	74316.6	80392.5	138307	101949
496	RPNeg	262.121	1.237	465651	498641	713700	480507	219610	233240	198680	199038	68182.2	62961	92490.9	116698	17002.5	22810.5	34770.5	19828.9	73082.1	82654.8	68706.2	72366.9	93062	135948	78841.9	41189.3	107600	109305	128270	84752	141136	138406	107904	121005	150611	156774	137689	151447	162880	129503	103555	27911.3	30382.3	34252.4	30642	32285.3	30628.4	32878.8
497	RPPos	262.164	0.888	523610	1.00555e+06	336116	227999	802514	218044	274762	168881	355566	251633	295009	200175	289322	201631	250005	245934	270206	289029	266709	146297	688718	485004	288057	185950	232643	204852	221295	228031	506128	499273	486658	506074	372511	518912	621477	430990	387060	484000	568613	342188	282106	326938	390208	332819	374495	303639
498	RPPos	263.088	0.819	227434	210499	85920.1	215522	191271	283120	321694	207163	442677	921218	727311	556308	312080	598312	513195	344836	381554	361811	383964	668181	480981	243056	251727	627912	326031	379799	654385	303256	472850	236336	323082	230852	358236	454219	339696	298512	458534	327998	477496	268881	230518	278149	241648	217618	242486	279466
499	RPPos	263.261	1.669	1.09647e+06	700025	527538	675719	724209	791970	720669	846448	728443	319209	512722	1.03182e+06	576049	558665	537684	564984	773670	840639	882105	720801	1.04399e+06	1.04857e+06	1.20558e+06	888265	234364	411920	160900	371559	759283	636416	824793	781125	680264	871362	901821	836883	767612	525431	182973	1.05638e+06	894841	888776	1.01471e+06	1.06e+06	1.03944e+06	961014
500	RPPos	263.845	0.767	5.96672e+06	4.72417e+06	7.36308e+06	7.5163e+06	6.81401e+06	5.95549e+06	7.86207e+06	7.23524e+06	5.85604e+06	7.30391e+06	6.86964e+06	7.62137e+06	3.55868e+06	5.90569e+06	7.01759e+06	8.36574e+06	6.16188e+06	6.67398e+06	7.41476e+06	7.4157e+06	6.57533e+06	5.75296e+06	7.03561e+06	8.41978e+06	6.72036e+06	4.51642e+06	7.57953e+06	7.5364e+06	7.13567e+06	5.56156e+06	5.62694e+06	5.36186e+06	5.9463e+06	6.22498e+06	6.0422e+06	6.37663e+06	6.00616e+06	6.34002e+06	5.77011e+06	7.51871e+06	6.63668e+06	6.24292e+06	5.91588e+06	6.29201e+06	6.67037e+06	6.92815e+06
501	RPNeg	263.908	0.876	457943	251992	458753	559172	282725	352515	222229	310251	317987	465570	382648	272020	288979	408290	203816	238441	185157	308668	377514	324667	436580	392324	110180	365740	564301	226673	298948	231775	314639	338557	279165	273831	345888	292459	330333	415076	198845	345021	306301	270195	536883	504986	326349	548835	708261	305739
502	RPNeg	264.046	0.878	76432	90254.2	35146.9	58368.7	27927.5	41980.5	46734.7	54354.4	112660	36044.3	84020	102324	69226.7	39523.3	35589.3	102013	65144.7	81056.7	118403	72329.5	44295.5	74060.2	86832	87317	68193.2	109891	93113.8	132307	31341.6	84211.7	51418.9	54020.9	34949.5	55369.4	65902.3	52929.9	64004	63471.2	75530.3	33792.1	35724.1	35460.8	34066.6	33675.9	90496.4	30734
503	RPPos	265.047	0.809	1.83112e+06	1.55434e+06	1.269e+06	1.37428e+06	1.18832e+06	1.11503e+06	717663	723664	987188	947233	1.32757e+06	561733	1.17151e+06	1.88873e+06	1.70471e+06	847616	489715	412329	705492	592393	669112	643119	585460	354123	1.00138e+06	469436	967523	966562	991005	1.60852e+06	838561	950373	908605	1.40164e+06	1.39125e+06	1.00332e+06	1.21234e+06	1.14282e+06	1.02036e+06	380107	463162	401860	371269	349912	358095	376981
504	RPPos	265.068	0.808	425401	793094	1.66132e+06	904831	492319	612138	1.31621e+06	505084	329243	648382	834473	544981	218671	308469	1.04757e+06	1.0043e+06	232231	359067	778809	623197	494166	204557	941560	238911	100510	380712	1.22342e+06	292803	576848	535455	631606	516451	438215	739477	349627	658567	467850	537484	639703	249273	70004.3	263452	259902	226142	264728	113716
505	RPPos	265.165	0.936	1.11451e+06	969710	2.10594e+06	473266	4.31208e+06	879563	496982	650779	730963	337305	521071	785928	1.49172e+06	910480	1.23859e+06	2.05557e+06	1.45076e+06	3.75832e+06	2.00078e+06	1.39401e+06	2.75362e+06	2.90122e+06	2.19818e+06	1.62304e+06	1.66066e+06	888275	2.59956e+06	633678	2.92075e+06	3.07292e+06	2.03639e+06	2.24512e+06	2.70823e+06	2.93574e+06	3.08981e+06	3.03468e+06	2.90471e+06	2.40311e+06	2.53203e+06	1.7033e+06	2.17168e+06	1.68449e+06	3.7879e+06	3.36482e+06	2.73075e+06	1.91053e+06
506	RPPos	265.166	2.703	274657	296970	290592	227389	221336	434538	436931	285596	150159	556026	374180	563353	250015	356760	754885	274990	178701	702600	318310	354632	229182	261637	563782	206279	332927	329500	413196	695607	310477	395807	274446	397797	365683	262465	317690	444218	421792	307607	280279	378101	304898	197815	348158	341291	422926	422049
507	RPPos	265.166	2.464	293815	524485	337981	273185	1.34295e+06	486297	353818	232396	163033	292087	270607	370220	303641	395809	859651	750251	335892	366709	491381	461013	433441	416046	421338	274714	385690	438085	1.42333e+06	779772	1.07789e+06	994718	981903	915753	892794	708164	897836	1.01297e+06	1.24001e+06	867893	969430	1.4624e+06	1.27068e+06	1.32343e+06	968865	765726	817513	800949
508	RPPos	265.166	3.112	80154.4	136293	68830.1	49629.8	50551.1	112620	93168.6	44150.6	83771.4	182577	125351	124920	75764.6	130691	177015	73940.1	60440.3	147416	159881	82508.8	108566	123515	127606	70872.4	93020.6	84928.9	98818.1	144542	144265	137992	109828	76603.4	119293	141860	104054	122083	116108	101571	149193	155420	212611	90377.4	88139.9	108644	62025.7	85756.2
509	RPPos	265.842	0.783	1.81329e+06	421082	2.5982e+06	2.81057e+06	2.86998e+06	2.242e+06	2.69141e+06	2.62486e+06	2.013e+06	2.11488e+06	2.14437e+06	2.46999e+06	1.0223e+06	1.94414e+06	2.62091e+06	3.03573e+06	2.18089e+06	2.31371e+06	2.79735e+06	2.4331e+06	2.44537e+06	1.8573e+06	2.8592e+06	3.22388e+06	2.33049e+06	1.58909e+06	2.49218e+06	2.34741e+06	2.36122e+06	2.29127e+06	1.79166e+06	1.83031e+06	2.35138e+06	1.47644e+06	1.86665e+06	2.31188e+06	1.98766e+06	2.30758e+06	2.11767e+06	2.72282e+06	2.20838e+06	1.89539e+06	1.8459e+06	2.09233e+06	2.25558e+06	2.34601e+06
510	RPNeg	265.942	0.811	182859	184697	83392.8	88453	97030.2	110585	108238	73361.6	135771	88340.1	86221.3	85122.5	202701	121489	96702.4	90956.6	121606	120708	103641	54769.2	99666	161803	113138	62763.5	105757	99718.5	64761.4	79161.9	157093	185765	152472	198734	187714	164091	115941	194287	161084	189347	165011	129438	138414	92752.7	65091.5	113116	131338	110116
511	RPNeg	265.942	0.916	392412	306548	191450	252924	333478	229788	133636	150914	269818	286654	280128	212705	192835	211463	136601	201925	157020	182528	160937	127139	278868	245716	212537	143882	215755	187163	225292	164414	295481	289256	423617	305404	374258	314788	342920	332543	337657	286679	336871	160667	204436	213617	185147	185387	212108	236267
512	RPPos	266.127	0.871	1.14725e+06	1.83516e+06	301003	325020	1.62703e+06	332516	287809	265133	3.17745e+06	316722	1.26073e+06	346853	1.83115e+06	307965	368678	353099	409333	498194	443300	263493	493165	844054	474439	286421	285325	278020	254461	304877	1.95777e+06	1.65399e+06	2.4227e+06	2.37518e+06	1.96898e+06	1.64172e+06	1.63025e+06	1.86953e+06	1.79727e+06	1.94359e+06	2.32569e+06	582290	413015	422878	440437	466735	380442	407884
513	RPNeg	266.127	0.98	585640	571559	443108	272027	571763	616541	406761	300719	715633	572944	623543	447790	404138	427124	624068	228717	346115	447096	362912	268399	571705	598400	559085	341037	744787	818226	663168	563033	701485	831509	500916	833855	747073	898788	811976	832326	800820	649880	646373	427196	335485	331032	242377	325335	350293	310904
514	RPNeg	266.152	1.033	201647	219730	160845	130544	158564	169223	152850	87730.2	137145	75154.3	137493	67720.3	154903	68963.9	81892.6	68546.5	86554.1	84087.2	83521.1	63013.5	106954	143959	90635.8	87189.4	198366	317720	63014.5	171933	184472	150358	185500	152903	197307	206565	203954	226371	169865	206672	122325	244932	197319	203298	345625	153098	300686	187171
515	RPPos	266.169	2.46	14274.6	64320.6	25010.7	18085.7	99371.5	25482.2	24342.7	24317.3	17363.5	18798.9	18556.9	48969.9	10618.1	33665.3	107806	73020.7	31946.6	28656.9	31013.2	41573.2	22112.9	50940.1	25950.4	25781	28216.3	31871.7	157958	80789.3	78169	120220	111762	83795.7	96879.8	51530.9	66672.8	98087.3	101806	93301.4	100265	192103	132708	87027.4	85775.8	79858	91546.4	67440.6
516	RPNeg	266.225	1.427	23059.9	22249.6	25596.7	22312.5	21431	22219.5	20364.4	20288	598991	428757	566437	369202	379568	382415	338524	217792	248600	245332	169274	172325	521562	452754	334837	220990	555076	451588	390749	377393	271715	263442	228256	280247	291441	284973	332095	288559	331656	232080	220662	35302.5	34121	30285.5	28253.5	33551.7	35058.7	27578.8
517	RPNeg	267.812	0.848	3.96413e+07	3.68756e+07	4.26174e+07	4.26397e+07	4.13163e+07	4.3873e+07	4.67392e+07	4.65289e+07	4.06327e+07	4.17113e+07	4.12848e+07	4.70771e+07	3.73485e+07	4.1952e+07	4.4813e+07	4.69532e+07	4.60916e+07	4.43441e+07	4.85564e+07	4.85376e+07	4.07821e+07	4.22994e+07	4.49567e+07	4.69108e+07	3.89006e+07	4.5428e+07	4.269e+07	4.62932e+07	4.16785e+07	4.25949e+07	2.921e+07	4.13451e+07	4.25468e+07	4.35282e+07	3.96055e+07	4.01235e+07	4.09883e+07	3.96175e+07	3.81101e+07	4.35276e+07	4.01633e+07	4.34226e+07	4.1283e+07	4.18048e+07	4.27434e+07	3.93415e+07
518	RPPos	267.839	0.767	707223	795349	968111	793728	827477	1.00828e+06	813247	1.00321e+06	1.04797e+06	881690	714008	1.22394e+06	565313	904647	946266	947856	798026	1.04281e+06	1.12995e+06	1.06789e+06	802606	857782	700002	1.02057e+06	777779	631227	907930	819757	669783	430160	771594	699424	819382	750024	733852	536364	561553	749957	662390	1.19432e+06	1.08595e+06	851302	948043	903682	788628	897549
519	RPNeg	268.038	1.007	42462.8	128189	38678.7	33038.3	37108.3	47467	34492.4	34679.8	41653.5	37126.9	42728.2	37075.7	42522.1	38594.3	40213	39344.2	43522.4	43761.1	46138.9	34920	47489.6	49683.3	40680.1	37020.8	42205.2	42459.1	36983	37195.9	94470.3	77407.9	92456	85940.8	74598.8	116236	116073	95730.3	106837	61144.4	87340.1	47276.6	53361.8	49653.2	47186.5	45355	51902.6	45751.7
520	RPNeg	268.08	0.846	119587	213558	259045	59612.1	127641	103793	110170	161886	307537	168202	566022	224098	122254	82382.5	104411	61868	171595	104473	250369	131171	73629.2	310999	68544.2	277222	249722	199433	60416.1	65236.7	137624	271140	159535	134278	146751	92800.8	168508	119474	92295.6	172172	148649	70382.4	74281.7	72815	74681.1	69599.4	71020.3	76556.8
521	RPNeg	268.132	1.012	405540	526230	526605	273546	382469	638445	443334	305955	503851	572206	542230	490504	420710	528807	626235	274369	312076	487142	449713	288017	525584	582720	572908	337495	714716	821070	689367	567851	502440	558268	524091	596677	612265	576404	541377	562256	572769	591787	474128	431267	419028	327420	430627	403486	374576	375139
522	RPPos	268.204	2.47	48295.3	97194.7	94557.5	83269.6	350121	87534.2	113326	91505.3	102330	99068.8	57132.5	153705	70582.5	101862	142450	159427	98931.3	121058	104923	80983.1	77384.6	155503	83186.5	96456.2	66190.8	105294	172427	116443	132041	146541	119344	123386	148035	96495.7	94869.8	107197	147287	86056.5	145620	375119	249269	259864	234386	247710	193677	181886
523	RPNeg	268.204	1.782	29551.8	43394.5	75092.6	22398.1	48929.5	114481	83593.6	28894.3	27203.9	102280	59446	88793.5	56956.9	129980	275719	87632.9	33468.7	39771.4	104992	63474.7	29389.8	59731.8	86860.1	28295.9	29925.6	65548.7	71776.4	107315	71928.3	85594.4	77415.2	52788.6	84897.7	99175.4	80496.2	66134	74469.3	68563	83117.9	230707	163449	230733	191162	219351	187797	179068
524	RPPos	268.219	7.167	1.43296e+06	842419	355758	624086	616308	280123	304967	1.12433e+06	548249	636802	276739	462259	528505	315477	319856	309742	1.34205e+06	991532	170840	806111	400675	311549	200197	660644	1.73091e+06	610312	406829	386715	562051	683227	562638	525445	596201	619336	592941	542048	574725	607688	608951	136900	117192	164685	115735	154583	135130	168178
525	RPPos	268.219	7.526	606924	271857	171303	238101	231009	171042	118233	557696	292513	363596	116493	385126	286442	171785	245546	191565	859295	536618	191507	819645	207291	110679	129745	417349	1.30093e+06	447502	312378	246752	353274	341764	335864	247236	349413	353291	424468	320403	324745	318957	330407	98351.5	77936.7	73744.3	74894.8	72623.3	112651	216567
526	RPPos	268.219	2.364	2.69668e+06	2.33045e+06	3.13446e+06	2.36e+06	2.04946e+06	2.98424e+06	2.434e+06	1.71656e+06	1.33468e+06	1.16623e+06	738580	814092	788113	999691	957637	566800	861687	539693	983472	834023	927776	585042	751436	608928	1.09046e+06	597735	1.5321e+06	979778	1.56643e+06	1.50174e+06	1.66638e+06	1.62339e+06	1.44183e+06	1.72592e+06	1.82158e+06	1.46901e+06	1.4813e+06	1.76839e+06	1.44161e+06	1.43874e+06	1.89184e+06	1.45451e+06	1.70036e+06	1.53889e+06	1.27649e+06	1.50901e+06
527	RPNeg	269.046	0.814	853528	658292	442736	161886	357319	595404	191328	75257	41471.7	38551.9	39436.4	39067	29477	36049.1	34025.9	39177	46398.1	37293.6	37644.6	44648.4	38793.9	36683.9	40972.9	42018	21672.2	30947	38063.1	36119.5	81490.5	67326.8	82529.3	57915.1	112586	118988	76307.8	92706.6	75670.2	88480.1	61868.7	74480.4	39596	39129.4	55680.6	35596.5	45399.4	48822.9
528	RPNeg	269.073	0.899	192856	94892.1	96382.5	83021.7	189285	118408	69758.4	123496	273817	142547	115007	80599.2	136347	91798.3	76069.5	79388.7	233953	92023.5	76108.9	87192.6	156177	203542	80889.4	110541	282418	109245	67611.9	85649.3	163075	136861	104126	172236	176796	171435	181782	133657	152013	155779	134972	104265	97510.1	87346.8	84715.7	84802.5	87567.1	80460.5
529	RPPos	269.163	0.935	224790	204088	136528	133663	286477	190748	158549	109877	531580	139069	317274	198886	402529	192746	213174	132047	266997	158920	210433	185611	397747	197023	239071	237030	287807	128623	153078	213985	414216	346596	301320	342530	437007	316282	381553	352453	445729	277736	387903	163986	202332	175876	231434	184070	190796	188399
530	RPPos	269.223	2.369	440236	465304	289911	350812	293418	489355	267562	128701	175122	171749	170005	202568	138274	171108	96778.2	154782	193398	151557	202476	120997	145078	133742	209177	154757	172406	154501	136395	172619	208731	193547	312801	271257	182845	258736	250922	162792	241452	166844	311156	269221	240724	221040	226334	191641	260770	328814
531	RPPos	269.236	1.314	59446.6	54798	61239.9	48848.5	56325	52844.2	54649.1	58774.1	38014.8	49661.1	69637.9	40136.6	62453.6	38041.8	40394	51621.6	490772	764787	673101	47374.3	654912	504155	602626	399222	41495.9	40756.1	46738.6	62810.2	105029	108958	115583	90386.1	131681	81632.4	110652	100143	154040	100164	87900.2	127416	89422.6	105934	112213	86934.9	111665	114259
532	RPPos	269.236	2.472	26456.4	55929.7	29562.5	35082.7	306765	40637.8	38699.6	35205.5	40003.3	42903.9	33543.1	78232.1	39750.1	53187.8	82650.7	133168	41186.2	47773.8	60830.7	40218	43680.5	60174	46856.3	21269.5	22367.2	43454.5	289961	66439	160264	99629.4	123056	126426	168522	134177	92655.6	180318	145307	141912	108041	322710	149198	152116	134526	204973	126753	101594
533	RPPos	269.971	0.809	5.03688e+06	4.04345e+06	7.77381e+06	5.76088e+06	5.17757e+06	5.0781e+06	5.34285e+06	3.29147e+06	4.9679e+06	4.68167e+06	6.30747e+06	4.99138e+06	2.62844e+06	4.86642e+06	4.44184e+06	3.88625e+06	6.32874e+06	4.0633e+06	4.23142e+06	4.10369e+06	5.86947e+06	4.00261e+06	4.23677e+06	4.75836e+06	5.94479e+06	2.96918e+06	4.20677e+06	4.42242e+06	4.9537e+06	4.96099e+06	4.61844e+06	4.52415e+06	5.09476e+06	5.30396e+06	4.76936e+06	4.704e+06	4.79746e+06	5.01922e+06	4.78229e+06	8.75779e+06	8.39402e+06	7.56179e+06	7.12714e+06	7.60531e+06	8.01136e+06	8.58009e+06
534	RPPos	270.033	0.793	682055	1.15374e+06	1.35121e+06	1.01854e+06	1.10733e+06	883744	838504	1.18226e+06	1.01633e+06	1.08247e+06	682622	761106	438196	637695	1.30719e+06	1.23991e+06	917224	877890	938062	1.35865e+06	977476	413529	970349	1.33982e+06	875577	498385	716011	1.04482e+06	957900	1.22047e+06	1.12858e+06	657633	1.1131e+06	854145	803334	956868	725809	1.0649e+06	1.1568e+06	585932	959976	813211	780003	562686	665430	632954
535	RPNeg	270.033	0.888	157584	88416.6	170499	204219	142283	95097.7	106111	83055.3	102522	99168.9	195738	86679	160662	133260	82738.1	87605.5	237716	81854	102420	80751.1	97241.2	92015.1	94731	91911.4	225728	85107.4	110503	108577	114371	88456.9	142880	123815	128649	104509	93423.5	106904	114485	107266	127244	283781	171582	257515	225164	218377	335756	302012
536	RPNeg	270.053	1.001	1.83363e+06	2.20737e+06	391434	55909.1	1.69274e+06	463543	464251	47848.8	2.07102e+06	138104	1.4904e+06	39133.7	1.85447e+06	42237	43240.4	51114.2	49911.3	383179	236451	77988	1.7454e+06	2.13896e+06	1.27516e+06	159945	126840	46857	109021	43091.8	3.31592e+06	3.05793e+06	2.99429e+06	2.86738e+06	3.52656e+06	3.373e+06	3.51523e+06	3.07987e+06	3.27897e+06	3.14869e+06	2.9771e+06	1.12989e+06	1.2647e+06	1.13674e+06	1.01979e+06	1.07463e+06	1.10078e+06	1.33155e+06
537	RPNeg	270.09	1.243	31712.9	125434	22500.6	20770.7	25144.3	21024.6	21710.6	18885.3	147113	18147.4	78149.6	18902.4	27524.4	20196.2	16450.7	19446.9	19838.3	17250.5	17521.1	18786.4	46754.4	25875.7	19626.3	21673.8	18423.8	18453.7	17583.4	20929.7	121942	113014	99799.7	120693	160949	131782	144174	106883	140159	130941	88812	2.5283e+06	2.09023e+06	2.19913e+06	2.17375e+06	2.10537e+06	2.20477e+06	2.20401e+06
538	RPNeg	270.096	0.902	2.96901e+07	2.66968e+07	5.15007e+07	3.08437e+07	2.70065e+07	2.59403e+07	2.2519e+07	2.20859e+07	1.44681e+07	2.4177e+07	2.70629e+07	2.2235e+07	1.3689e+07	3.61073e+07	3.18863e+07	1.69854e+07	2.25506e+07	1.27043e+07	1.23341e+07	1.9059e+07	1.6833e+07	1.4782e+07	1.33234e+07	1.39082e+07	2.86432e+07	1.77101e+07	1.7275e+07	1.65686e+07	2.15584e+07	2.19314e+07	2.20622e+07	2.21979e+07	2.27583e+07	2.38359e+07	2.18631e+07	2.37525e+07	2.28426e+07	2.02273e+07	2.24091e+07	4.51945e+07	3.6623e+07	3.80897e+07	3.33979e+07	3.67825e+07	3.54749e+07	3.53997e+07
539	RPNeg	270.184	1.01	50812	36207.1	49598.7	43204.5	45454.3	56078.1	40338.2	37195.3	84970	52682.7	78885.5	59079.1	53717.1	42485.8	49362.7	47941.6	50650.6	46161.9	48981.4	46684.5	86771.9	81508.6	45946	43185.8	61230.4	47499.7	51809.3	49343.5	53177.8	89741.4	97954.3	64934.4	105349	65356	102775	81617.6	83355.8	65523.1	71371.6	47682.4	54859.5	52398.9	51259.1	68784.8	60241.1	80762.9
540	RPPos	270.22	2.547	95506.9	120354	178396	67013.1	641599	37862.8	69287.1	73662.2	88183.8	118202	92025.8	67726.2	91473	129527	18604	248411	79910.4	82521.6	98910.1	41152.7	153827	75513.5	136173	109652	124229	95061.4	256775	85923.4	238234	204917	201777	144091	220208	223627	242639	297963	213514	193235	169562	499618	292783	197179	258273	226660	220844	204875
541	RPPos	270.958	0.797	699026	386880	504730	1.10357e+06	1.03302e+06	389026	839122	751770	961751	232547	738234	1.03666e+06	449333	136562	270431	931702	449631	537110	495271	292678	800657	437493	649711	250806	416661	220604	284577	75098.8	965844	910813	805246	566228	1.0521e+06	846474	971458	1.06435e+06	1.10749e+06	747115	713743	3.78557e+06	3.72489e+06	3.45382e+06	3.63076e+06	3.52146e+06	3.5182e+06	3.94472e+06
542	RPPos	271.788	0.781	1.25088e+06	1.03457e+06	664796	875276	833639	846982	634234	578267	1.0557e+06	841233	737147	654617	851584	961633	420637	366943	686049	756012	900192	565769	674440	950959	891010	579789	602488	499965	622986	417431	1.01873e+06	1.00513e+06	1.02974e+06	778024	876895	1.1076e+06	1.16786e+06	1.17768e+06	917305	916094	937502	801099	641467	617777	640071	654877	820833	762759
543	RPNeg	271.806	0.849	1.24251e+07	1.04082e+07	1.32143e+07	1.37645e+07	1.2181e+07	1.33989e+07	1.38756e+07	1.37597e+07	1.2147e+07	1.33642e+07	1.28508e+07	1.37304e+07	1.09553e+07	1.26242e+07	1.30644e+07	1.45229e+07	1.37199e+07	1.23878e+07	1.4091e+07	1.43004e+07	1.26831e+07	1.2491e+07	1.39078e+07	1.46653e+07	1.20511e+07	1.37691e+07	1.31789e+07	1.43861e+07	1.21085e+07	1.19463e+07	1.20753e+07	1.22062e+07	1.31524e+07	1.30484e+07	1.17058e+07	1.27601e+07	1.22862e+07	1.21949e+07	1.1852e+07	1.27481e+07	1.16083e+07	1.26699e+07	1.25746e+07	1.24661e+07	1.29356e+07	1.23046e+07
544	RPNeg	272.078	0.907	748272	263159	855197	692368	316207	539281	658541	740982	962127	616845	902189	939794	719390	725785	711400	567769	518775	563144	897221	761463	443478	485893	498515	387379	749175	832160	650141	1.1242e+06	737482	682443	705248	756608	787097	347704	798936	771476	650744	745045	714034	554111	522224	421959	483411	484070	563221	420969
545	RPNeg	272.1	0.908	403273	359280	627575	356003	378497	328385	293060	382458	235001	290712	282126	286413	125650	529057	551956	186301	326826	189165	196917	291941	205371	165002	93247.4	226568	331175	269656	233637	174098	309828	261893	255956	243210	318189	279352	262321	275564	267886	251226	301271	845112	505841	656392	439413	546818	376471	548636
546	RPNeg	272.163	1.003	99685.8	91774.5	61942.2	48994.1	55830.9	62692.4	45232.8	43769.9	183389	110644	93612.3	44126	162052	48353.1	49114.6	53028.6	55883.6	69154.6	78481.4	42728	103536	112983	53033	48461.2	76599.5	53876.6	53391.5	52416.9	156460	169222	119888	147179	199977	191008	145634	153426	164908	152738	148757	147852	132182	142046	141269	98303.4	133869	176645
547	RPNeg	272.199	1.371	89311.2	102655	77300.7	141364	95548.5	128598	38776	84455.7	196553	169928	188049	228959	172441	88567.2	138995	102276	85579.1	125174	125222	120100	209270	203641	100126	106424	104761	105667	127543	77525.6	161411	180230	95338	134876	136101	152962	172746	171305	178884	133812	126027	274595	206276	188865	187870	206041	182877	211882
548	RPNeg	272.236	2.359	2.63401e+06	3.44562e+06	3.37151e+06	2.2437e+06	2.40501e+06	4.8187e+06	3.18673e+06	2.16849e+06	2.90206e+06	2.95308e+06	3.3858e+06	3.03992e+06	3.12016e+06	2.68594e+06	4.00061e+06	2.11802e+06	1.81329e+06	2.31798e+06	2.4807e+06	2.00068e+06	3.00974e+06	2.1918e+06	2.469e+06	1.33849e+06	2.29649e+06	2.81693e+06	3.06669e+06	2.71633e+06	3.86328e+06	4.36865e+06	3.80511e+06	3.54303e+06	3.99914e+06	3.78271e+06	4.33561e+06	3.81741e+06	4.44117e+06	4.00271e+06	3.5709e+06	1.00797e+07	9.81599e+06	9.02044e+06	1.05079e+07	9.15431e+06	9.40187e+06	9.20932e+06
549	RPPos	272.247	1.028	33343.9	126052	32521.9	25728.4	311780	32432.4	19801.6	43792.5	17686.5	38305.9	29632.2	18231.3	57859.8	22102.4	29047.6	150597	27662.7	50352.1	166859	135125	76895.1	140552	149367	30297.1	27745.9	18870.2	146329	22777.9	164702	177027	150551	142903	165255	178975	196518	142610	205253	128649	159416	77441.6	50476	59867.3	64651.6	66893.8	68538.6	103162
550	RPPos	272.955	0.795	215148	205019	217771	199274	212235	272644	179830	198395	315246	185716	197158	309604	170301	193683	320952	535225	284028	223872	385420	176783	400943	172947	582992	186707	208734	159331	226386	265817	274822	201526	269006	300560	169670	210002	255332	323186	289480	217910	256058	658410	1.01942e+06	955637	968426	608730	1.21669e+06	1.31859e+06
551	RPPos	273.078	0.794	812474	395824	916759	1.15183e+06	622212	838252	1.11181e+06	832092	570847	615863	854723	866474	336956	450053	532673	1.12507e+06	817574	897359	566460	581506	708960	720801	746471	737173	865863	593114	1.04792e+06	735112	759684	645828	892997	726043	611309	609750	572217	837395	761011	939848	573478	949867	1.03338e+06	1.0867e+06	806951	913827	960167	987327
552	RPPos	273.267	2.71	1.754e+06	2.11547e+06	1.50284e+06	1.75041e+06	1.63331e+06	2.03494e+06	2.11357e+06	1.52167e+06	1.69712e+06	2.1797e+06	1.88629e+06	2.66652e+06	1.67373e+06	3.78135e+06	3.45212e+06	3.03132e+06	1.44187e+06	1.68827e+06	1.93481e+06	1.99805e+06	1.56542e+06	3.27949e+06	2.1917e+06	1.66842e+06	2.28005e+06	1.91778e+06	2.25025e+06	2.76372e+06	2.09982e+06	1.951e+06	1.9196e+06	1.82474e+06	2.02359e+06	2.13242e+06	1.74857e+06	1.92866e+06	2.00696e+06	1.9156e+06	2.07813e+06	2.0338e+06	2.05842e+06	1.43941e+06	1.00123e+06	2.07026e+06	1.77517e+06	1.35511e+06
553	RPNeg	273.803	0.848	3.86013e+06	3.20554e+06	4.00497e+06	4.12715e+06	3.64421e+06	4.02856e+06	4.25155e+06	4.15231e+06	3.65564e+06	4.03866e+06	3.8564e+06	3.9872e+06	3.33837e+06	3.67225e+06	3.95937e+06	4.5752e+06	4.22822e+06	3.93569e+06	4.36057e+06	4.15878e+06	3.89376e+06	3.85851e+06	4.2257e+06	4.35446e+06	4.20178e+06	4.14482e+06	4.28107e+06	4.14514e+06	3.77227e+06	3.80003e+06	3.6606e+06	3.74023e+06	3.71948e+06	4.2123e+06	3.7972e+06	3.95707e+06	3.6126e+06	3.69349e+06	3.79014e+06	3.61248e+06	3.51347e+06	3.57906e+06	3.56299e+06	3.71065e+06	4.35383e+06	3.59312e+06
554	RPPos	273.874	0.762	6.05685e+06	4.8986e+06	7.90555e+06	7.25011e+06	6.58617e+06	6.88746e+06	7.33709e+06	7.30629e+06	5.44487e+06	6.87065e+06	6.27011e+06	6.57153e+06	3.22825e+06	5.47665e+06	6.91956e+06	7.82527e+06	5.40369e+06	6.25474e+06	6.5827e+06	7.47628e+06	6.67746e+06	4.7616e+06	6.02722e+06	6.8797e+06	6.83002e+06	4.5576e+06	7.86801e+06	8.08883e+06	5.91274e+06	5.83018e+06	5.90775e+06	5.70682e+06	5.90159e+06	6.43855e+06	6.54935e+06	5.02514e+06	6.12838e+06	6.07622e+06	5.7486e+06	6.67331e+06	6.64596e+06	6.07003e+06	5.77875e+06	6.50616e+06	6.91848e+06	6.35821e+06
555	RPNeg	273.937	0.881	848546	566879	1.12882e+06	1.5039e+06	927408	661311	628456	462535	667166	1.25048e+06	1.22692e+06	423506	698522	1.2413e+06	390154	424364	916242	471520	691506	618557	743628	553091	601945	777502	912451	542842	541803	382384	571292	681170	568051	614827	732554	722282	708003	709480	493877	581861	658570	1.12965e+06	687325	901464	965842	1.66827e+06	987086	1.04292e+06
556	RPNeg	274.015	0.873	217780	238942	152901	139637	241148	127410	116355	113689	208113	149454	158332	102212	233312	123276	120276	118873	134191	119180	121898	102512	175147	107450	110531	107223	129835	122052	149646	135733	271939	315340	278143	408366	345204	345038	267744	315161	242861	336730	328282	104165	113701	107961	113957	131353	119367	121556
557	RPPos	274.118	0.988	226095	362628	504211	240925	502512	632060	416504	229160	614087	488603	465803	435527	180654	348577	266382	173631	294163	342533	380911	184531	503886	644749	424989	476262	594277	526122	461278	647963	485181	463601	393660	383960	369794	449443	611673	540544	509727	374273	381782	234404	149597	277890	182621	211858	195920	256321
558	RPPos	275.058	1.003	386265	638728	112554	97011.4	324199	570764	76462.5	860162	1.00611e+06	76975.8	702091	354069	605695	83214.9	2.47364e+06	137222	119509	278618	196383	72294.4	1.47372e+06	976250	4.66324e+06	1.15349e+07	82835.9	78116	481316	71236.5	1.52107e+06	1.32709e+06	1.2472e+06	1.30052e+06	1.41761e+06	1.47849e+06	1.62432e+06	1.44022e+06	1.38914e+06	1.4715e+06	1.20495e+06	171676	142805	165919	200404	154443	204915	179866
559	RPNeg	275.8	0.849	547748	520816	565481	622913	552594	539038	603289	705658	561887	504442	529943	614306	540373	642005	624203	627621	656505	638761	570350	690471	684698	591386	560537	776654	520719	616015	748267	672501	567438	513687	675988	575605	641735	577525	539872	580843	598373	574633	584692	548157	685656	579954	562721	623127	676660	452494
560	RPPos	275.871	0.756	2.29751e+06	1.96673e+06	3.01023e+06	3.25585e+06	2.84229e+06	3.04909e+06	3.25471e+06	2.98842e+06	2.294e+06	3.11399e+06	2.72093e+06	2.76372e+06	1.4427e+06	2.18778e+06	2.93845e+06	3.15911e+06	2.44153e+06	2.99038e+06	2.89626e+06	3.28946e+06	2.61082e+06	1.90669e+06	2.6035e+06	2.97813e+06	2.64556e+06	1.95453e+06	3.47534e+06	3.30146e+06	2.67998e+06	2.4554e+06	2.33608e+06	2.20958e+06	2.39431e+06	2.77098e+06	2.74588e+06	2.03669e+06	2.51025e+06	2.6916e+06	2.36149e+06	2.80908e+06	2.84924e+06	2.38572e+06	2.31152e+06	2.55656e+06	2.81463e+06	2.71329e+06
561	RPPos	275.916	0.804	532436	326894	338636	364164	285259	254093	227033	224498	306707	198496	238597	198900	249752	285891	227082	226647	358714	339255	211301	186406	251051	194283	304275	223440	286281	186379	280297	290980	433305	311521	234110	321276	226518	326199	326115	459931	355094	341541	277952	358819	246785	437166	463014	294637	239332	362208
562	RPNeg	275.934	0.881	468696	490867	655807	350665	428827	309754	422096	263601	335974	364030	456403	425259	375955	402255	419939	279621	514002	225332	437363	360083	394017	410050	350486	349213	487075	442456	311592	213941	453070	434967	403585	377922	441599	371241	433436	452062	507305	394028	393509	738969	780277	637743	683219	372387	680160	600017
563	RPNeg	275.996	0.857	725358	859773	938245	603183	788289	819476	708431	1.03157e+06	691185	714350	645899	785291	602657	961929	806711	743470	761326	840987	802518	1.21513e+06	695804	754653	665110	900317	725210	833625	747634	1.00885e+06	776900	939443	821230	709492	854774	847695	808420	599387	846915	765230	944069	680646	544521	549096	580833	631042	654061	549323
564	RPPos	277.144	1.003	44364.2	45524.2	31218.8	23710.3	29459.6	33531.3	30424.8	25890	373752	269754	261792	267679	236591	243123	154423	184108	133383	118781	102334	102872	257117	145265	145703	108017	257865	249705	280713	178968	217508	128941	123336	125753	123894	199536	153736	156122	152157	179735	135740	73108.8	59996.3	68184.3	80369.8	64947.8	77260.6	67997.9
565	RPNeg	277.84	0.84	2.20681e+07	2.0186e+07	2.58956e+07	1.99406e+07	2.26368e+07	2.3691e+07	2.49036e+07	2.53492e+07	2.03873e+07	2.61922e+07	2.29279e+07	2.32794e+07	1.98199e+07	2.31693e+07	2.41552e+07	2.60791e+07	2.3894e+07	2.1997e+07	2.42986e+07	2.51066e+07	2.36544e+07	2.17614e+07	1.85892e+07	2.51986e+07	2.31641e+07	2.44563e+07	2.63704e+07	2.66032e+07	2.16248e+07	2.13596e+07	2.09496e+07	2.12044e+07	2.28527e+07	2.44276e+07	2.21753e+07	2.3642e+07	2.35318e+07	2.23942e+07	1.82184e+07	2.34555e+07	2.23956e+07	2.3087e+07	2.3689e+07	2.27073e+07	2.43041e+07	2.32036e+07
566	RPNeg	278.067	0.878	116902	117114	308234	107240	107494	171916	267355	178171	274890	176435	522306	356661	822569	354997	813689	1.33356e+06	426533	675690	452899	511689	293497	599242	710861	674065	251789	207073	291123	145524	261533	270458	292303	252379	346089	388852	234385	267136	412942	259000	218780	496486	411102	367659	662677	659043	301412	591636
567	RPNeg	278.081	0.973	996625	693569	894360	799750	861257	828447	1.02814e+06	829143	1.29407e+06	479900	1.32797e+06	773869	865852	851990	648475	623243	1.26719e+06	1.08516e+06	1.14448e+06	772087	564260	990798	716175	1.11063e+06	667813	1.08569e+06	624267	447167	623170	775909	1.05076e+06	780678	754200	750962	828976	881234	883144	632655	821393	2.72623e+06	1.44036e+06	941680	1.53615e+06	1.66266e+06	1.15564e+06	1.43693e+06
568	RPPos	278.113	0.844	196978	96704.2	84245.1	74459.8	103642	83860	89855.7	70778	75298.6	88215.7	91409	64878.5	133616	80275.7	207646	162628	88592.4	84013.5	81038.6	79294.6	88130.2	88830.4	76543.2	81202.6	78878.8	61111.7	75064.3	92066.1	90501.6	125241	79174.3	148660	85661.9	139492	121442	112124	115400	129935	134712	78195.4	90348.5	82260.1	111445	94863.6	127262	95118.6
569	RPNeg	278.869	1.007	132048	415811	19887.2	19144.2	245668	51474.1	22574.3	36638.9	211016	20704.5	115192	29648.8	444523	24392.7	37468.1	26172.1	34618.5	130869	114070	40428	109326	180302	137212	22490.8	57246.1	27834	44679.5	55064.5	376475	308712	346462	338822	308517	301019	268444	340685	246912	305572	435349	29838.1	25564	32049.4	29157.3	25209.1	34011.4	28420.2
570	RPPos	279.085	0.824	743877	670368	517327	1.76777e+06	719276	505490	722043	715733	912380	989135	772543	1.206e+06	390550	432741	570536	731776	449867	675267	476621	551323	990697	809497	677176	726381	555539	258856	327748	448226	770606	779354	722226	750119	869321	897099	751422	829973	777235	692388	787529	7.44769e+06	7.78306e+06	6.83895e+06	6.85802e+06	8.0763e+06	8.51942e+06	8.80685e+06
571	RPPos	279.819	0.77	1.00436e+06	469277	135413	611917	929425	894747	350760	457809	1.07081e+06	143379	623679	234633	782972	299436	247581	243529	513256	806736	114981	289055	511621	348620	351572	327001	268753	131782	318205	416579	911607	885821	464799	878626	978633	824199	695681	934335	881922	795236	766530	1.06624e+06	797905	805642	266571	243510	348923	379876
572	RPPos	279.831	0.815	538023	410094	646247	922953	632490	544801	625236	615435	638683	261688	400058	453117	604986	391440	287588	718249	599230	505811	479471	777463	741188	296142	327759	353362	459435	161178	350721	441564	749649	424807	446329	652385	696109	722145	740902	550975	511514	450637	716071	362660	1.01905e+06	860074	712446	727909	776467	753134
573	RPNeg	279.837	0.84	1.48124e+07	1.36092e+07	1.78714e+07	1.58494e+07	1.50317e+07	1.61427e+07	1.68094e+07	1.74387e+07	1.41772e+07	1.60734e+07	1.41309e+07	1.60874e+07	1.34397e+07	1.55417e+07	1.66377e+07	1.74803e+07	1.59069e+07	1.59986e+07	1.68144e+07	1.72934e+07	1.52743e+07	1.43828e+07	1.53715e+07	1.71201e+07	1.48799e+07	1.61605e+07	1.59101e+07	1.6914e+07	1.4944e+07	1.49156e+07	1.43843e+07	1.44697e+07	1.53377e+07	1.60977e+07	1.46153e+07	1.53227e+07	1.49562e+07	1.42252e+07	1.4988e+07	1.62287e+07	1.60145e+07	1.65527e+07	1.70822e+07	1.52555e+07	1.63922e+07	1.50332e+07
574	RPNeg	280.047	0.868	495114	483012	169158	373059	367119	394765	1.0326e+06	364593	320301	208831	295882	411312	502823	241661	346280	200971	573069	794888	468543	120717	418032	674865	791589	278838	351111	295955	236823	228427	404882	490633	519548	338654	346553	548273	429371	515528	440677	503620	353037	1.07169e+06	967508	1.26996e+06	1.76723e+06	1.08935e+06	1.46975e+06	1.10582e+06
575	RPNeg	280.131	1.025	646146	528403	701394	509615	355443	355090	290379	377566	608822	336321	352126	216800	305349	234612	246989	125019	442548	317523	160923	197539	483683	379463	205849	299527	555391	504236	314041	275590	430233	485431	420573	428934	506102	456251	502919	444281	488710	433495	423691	173537	196948	168164	259123	233469	200301	204365
576	RPNeg	280.24	2.534	19448.2	26197.1	16711.4	22795	19317.4	97942	62131.1	34374.5	20565.7	57318.7	22737.5	149530	25614.8	53497.9	166354	42340.6	41886.9	56246.9	65810	29908	26079.9	48534.6	104728	23098.1	44729.3	43569.4	54599.9	94105.1	56913.5	42802.5	31717.1	60867.8	66296.2	48849.3	53148.4	60410.1	45781.5	40826.8	52339.7	407671	370450	347232	462010	390023	385387	402749
577	RPNeg	280.241	1.578	39720.3	31973.6	30540.4	33196.6	26278.3	32306.8	27794.5	33762	2.27971e+06	1.86011e+06	2.01484e+06	1.43006e+06	1.19009e+06	1.11311e+06	972664	717345	869495	854479	663075	687035	1.93081e+06	1.60543e+06	1.10077e+06	919985	1.88631e+06	1.54223e+06	1.16466e+06	1.07386e+06	992840	1.04339e+06	818199	997389	1.23351e+06	1.22214e+06	1.21912e+06	986370	1.24498e+06	889777	829664	40011.9	36409.3	34814.3	36259.8	37273.1	37323.9	37562.2
578	RPNeg	280.866	1.028	27415.3	217207	9439.38	13178.9	78802	23702.1	10716.5	8493.63	112541	8365.93	59069.5	8625.12	241217	9295.69	17549.3	12433.1	11771.6	33284.5	58608.5	18944.2	43045.8	110577	44062.1	8390.71	25504.6	11411.7	23861.6	9544.04	197568	170670	197264	198074	162844	83131.8	152483	194539	161540	170872	216240	10296.2	10904.4	10028.5	10299.9	13517.8	10763.9	12778
579	RPPos	281.816	0.772	505679	479430	99666.9	258513	181659	444463	192193	164089	523440	178626	210832	112856	260768	537081	316634	275927	154416	369158	170965	212633	151272	232931	144161	236871	244015	121579	94050.4	154376	341458	200870	371651	336725	444399	350282	346302	341324	339467	460760	306820	457732	407026	607428	160571	280482	290691	389475
580	RPNeg	281.834	0.84	4.36042e+06	4.26287e+06	5.59732e+06	5.21425e+06	4.87687e+06	4.78018e+06	5.17483e+06	5.30374e+06	4.52999e+06	4.97528e+06	4.34215e+06	5.21018e+06	4.08966e+06	4.72185e+06	5.19221e+06	5.03056e+06	4.88303e+06	4.74609e+06	5.01057e+06	5.49242e+06	4.62206e+06	4.31632e+06	4.57454e+06	5.03896e+06	4.57094e+06	5.25316e+06	4.94238e+06	5.23788e+06	4.59118e+06	4.55772e+06	4.45674e+06	4.47776e+06	4.45611e+06	4.89333e+06	4.42112e+06	4.95213e+06	4.46916e+06	4.44528e+06	4.50363e+06	4.92459e+06	4.86583e+06	4.96058e+06	4.80357e+06	4.78074e+06	5.21038e+06	4.58376e+06
581	RPPos	281.971	0.814	1.41402e+06	1.06355e+06	1.37548e+06	2.46605e+06	3.16361e+06	1.71293e+06	1.13484e+06	2.32676e+06	2.58743e+06	2.76002e+06	1.70023e+06	1.919e+06	806578	856351	1.48323e+06	3.17009e+06	1.22186e+06	1.30667e+06	1.92317e+06	1.19197e+06	2.33175e+06	2.18282e+06	2.5587e+06	1.97464e+06	1.71416e+06	1.26598e+06	1.75162e+06	864074	1.29413e+06	1.402e+06	991634	1.06248e+06	1.24944e+06	1.16022e+06	1.20049e+06	1.10148e+06	955085	1.09549e+06	1.51383e+06	1.46863e+06	1.99832e+06	1.50733e+06	737822	1.70641e+06	1.38974e+06	1.51014e+06
582	RPNeg	281.974	4.533	183602	208993	187447	260554	258770	297219	269851	357543	319685	239458	235512	297435	380796	335122	311082	284652	341251	412524	391356	399577	296505	302953	294065	396215	204589	200279	214538	379244	306253	283786	331370	242244	277836	250321	276708	285561	303501	334412	261378	365170	378633	392365	409528	376646	358561	399655
583	RPPos	283.288	2.504	14878.4	46190.3	49499.6	42021.2	54172.5	33626.8	19147	18388.5	37979.5	31218.4	24226	101494	22873.3	23934.8	29689.2	34811.7	55758.9	43493.3	19982.9	27622.5	20393.6	37073.1	29650	37631.9	33109.1	18352.4	22832	12579.8	47650	27398.2	23614.8	34858	28099.2	44382.6	36754.2	60282.4	33827.7	39401.1	34915.6	176454	98598.4	112760	125343	104130	122384	124729
584	RPPos	283.324	1.859	1.03742e+06	567491	1.05014e+06	254989	811733	719670	683265	581477	1.43352e+06	5.96477e+06	7.48286e+06	956277	2.7788e+06	2.20809e+06	303757	1.09171e+06	1.42193e+06	920360	4.21712e+06	1.41848e+06	1.63938e+06	534568	704474	482926	620132	2.21158e+06	542391	2.09239e+06	2.88564e+06	3.1426e+06	2.58335e+06	2.67909e+06	2.7638e+06	3.18181e+06	2.74155e+06	3.06138e+06	2.70743e+06	2.88503e+06	2.8626e+06	253455	397477	246570	293490	239538	344004	194860
585	RPNeg	283.832	0.84	942763	825168	1.01726e+06	907150	995835	1.09862e+06	1.19491e+06	1.15425e+06	980353	1.07032e+06	963307	1.1044e+06	800685	1.0455e+06	989491	1.16195e+06	1.04417e+06	916166	1.08263e+06	1.15493e+06	905478	1.04138e+06	1.00914e+06	1.09485e+06	916338	1.05757e+06	1.0423e+06	1.01028e+06	926751	979898	845484	1.01632e+06	864520	944809	1.07012e+06	966554	946137	933897	887265	954655	962530	1.04505e+06	910636	975441	1.04086e+06	896457
586	RPPos	283.903	0.754	4.2417e+06	3.33987e+06	4.79534e+06	5.41294e+06	5.1789e+06	4.44183e+06	4.064e+06	5.60733e+06	4.4037e+06	4.94667e+06	3.73583e+06	3.65582e+06	2.66214e+06	4.38263e+06	5.69582e+06	6.56251e+06	3.14478e+06	4.78758e+06	4.88029e+06	5.41282e+06	4.20099e+06	3.27902e+06	3.51506e+06	5.62485e+06	4.82193e+06	2.3028e+06	4.12095e+06	5.51139e+06	4.51017e+06	4.3599e+06	3.35956e+06	2.90546e+06	4.36912e+06	4.92174e+06	3.76094e+06	2.75303e+06	4.48474e+06	3.90834e+06	4.24554e+06	5.33983e+06	3.57469e+06	4.91522e+06	4.18071e+06	4.56797e+06	4.95496e+06	3.21258e+06
587	RPNeg	283.966	0.886	1.25338e+06	906241	1.94636e+06	1.69962e+06	1.45285e+06	1.48203e+06	1.00218e+06	733905	1.06351e+06	1.45741e+06	1.5051e+06	933776	1.0037e+06	1.12377e+06	1.28446e+06	707484	1.46611e+06	835368	912776	892210	815872	1.158e+06	898720	698259	865004	1.275e+06	857897	675743	862607	916805	1.29161e+06	1.33602e+06	993499	1.45e+06	1.15753e+06	766556	857108	1.12076e+06	1.15032e+06	1.63244e+06	1.62086e+06	1.45142e+06	1.55512e+06	1.89718e+06	1.5044e+06	1.63868e+06
588	RPNeg	284.028	0.848	893442	1.14887e+06	1.16449e+06	992056	961524	1.35321e+06	990982	1.28395e+06	825604	1.11232e+06	979077	1.0125e+06	780293	1.15945e+06	1.23178e+06	1.1464e+06	884482	1.00112e+06	908141	1.02669e+06	949812	1.07794e+06	739770	931561	1.25567e+06	1.0695e+06	1.28352e+06	1.20018e+06	995318	1.08742e+06	1.04483e+06	875742	1.1418e+06	1.17427e+06	998392	976181	1.07336e+06	981893	1.049e+06	810761	695838	792670	712961	730996	830017	866886
589	RPPos	284.069	0.926	202749	368786	82525.8	66974.2	180648	61894.5	61069.3	44910	216316	70010.1	126425	50438.4	100360	68534	55865.6	74127.7	68413	96834.3	81566.7	55712.7	206592	201668	100834	73675.8	75441.1	72537	68735	80159.6	354352	363459	376130	314812	325081	344557	407551	410870	365874	334237	324315	74325.6	71869.4	64539.3	68633.9	77795.1	89241.2	204990
590	RPNeg	284.111	0.903	251122	363849	539889	194016	286068	560461	359029	364503	400939	1.59354e+06	932541	1.04654e+06	103456	1.3127e+06	2.54549e+06	983526	263836	386861	822593	643484	249671	795854	1.23654e+06	198641	350680	764889	1.1532e+06	790667	480280	517155	562270	526009	511209	372049	457757	451919	655133	478167	481548	1.17539e+06	842151	783682	768550	1.00574e+06	685154	794157
591	RPNeg	284.163	0.971	62175.9	51794.2	66805.1	61628.2	106675	63590.9	48133.2	46356.8	58454.8	68301	65768.2	53749.3	54384.1	53041.3	57982.6	53936.1	64595.4	55665.4	56202.1	53668.6	70269.3	61328.7	80966.2	49108	78173.7	57877.5	58794.9	56664.8	52128.5	96682.2	75361.1	61139.2	97441.7	114142	101195	80731.2	81137.3	80701	73407.8	106223	80697.5	99480.7	122394	129358	142192	145434
592	RPNeg	284.272	2.399	234949	163621	313249	232181	263476	221345	232893	296392	371026	344407	373639	329611	352792	289556	325174	340815	251907	441448	301697	315918	396407	295698	380913	499336	401227	334246	357439	371420	308433	312050	287694	317076	303692	295594	266446	286794	386556	351368	232130	466704	419890	425492	577081	506472	456498	511675
593	RPPos	284.283	2.137	115885	123283	95433.5	9.81364e+06	155443	2.38884e+06	76481.8	5.94907e+06	139938	2.03025e+06	89377.9	9.644e+06	90737.3	79624.2	1.32907e+06	2.98396e+06	53919.4	167631	69129.4	4.36965e+06	105498	125526	95324.7	5.43015e+06	123101	100511	68435	3.27167e+06	1.18907e+06	1.25178e+06	1.21415e+06	1.29883e+06	1.15948e+06	1.24089e+06	1.14427e+06	1.1968e+06	1.29324e+06	1.32059e+06	1.13289e+06	214042	209933	169820	214307	196077	208572	222518
594	RPPos	284.896	0.786	1.67045e+06	816272	1.45262e+06	1.95657e+06	912589	1.44473e+06	947465	867434	896102	1.21977e+06	724466	1.16969e+06	541475	707472	666905	936867	657561	1.01516e+06	892315	937648	1.09036e+06	890248	755462	965225	868578	593191	901157	577166	828871	690339	1.1432e+06	586159	883148	691213	976117	730170	890088	934825	709330	1.22021e+06	1.13239e+06	1.32283e+06	1.59636e+06	988199	1.12198e+06	1.35216e+06
595	RPNeg	285.783	0.854	5.61195e+06	5.46306e+06	1.68278e+06	3.29736e+06	3.85039e+06	4.2918e+06	3.33976e+06	1.64898e+06	5.85395e+06	1.62272e+06	2.08642e+06	3.08065e+06	6.09486e+06	4.46709e+06	3.09339e+06	1.33318e+06	3.69108e+06	4.233e+06	3.4913e+06	1.35176e+06	3.95405e+06	4.68193e+06	3.88502e+06	2.48419e+06	3.10771e+06	3.34398e+06	2.347e+06	2.38927e+06	5.4118e+06	2.66649e+06	5.06845e+06	4.85107e+06	5.11035e+06	5.05362e+06	4.9119e+06	2.76403e+06	4.92619e+06	4.85875e+06	4.56973e+06	3.94932e+06	3.84677e+06	3.69692e+06	3.59347e+06	3.44909e+06	3.85884e+06	3.47001e+06
596	RPPos	285.9	0.757	917963	597843	1.63242e+06	1.59672e+06	1.196e+06	1.19556e+06	1.43422e+06	1.30986e+06	1.04298e+06	1.43006e+06	1.23954e+06	1.10008e+06	738862	1.0498e+06	1.27263e+06	1.51094e+06	1.02598e+06	1.04932e+06	928706	1.38445e+06	746602	574349	1.11516e+06	1.35116e+06	1.26012e+06	700095	816771	1.51604e+06	929027	817647	1.36645e+06	938560	990091	1.19603e+06	777310	1.09032e+06	1.05461e+06	976302	985216	1.36024e+06	1.18248e+06	949550	918635	639817	1.12063e+06	1.22168e+06
597	RPPos	285.944	0.81	850160	800531	642830	604258	700780	600536	557554	254461	911113	520517	758497	473211	577458	618445	404690	171103	621104	495100	394599	218946	697304	633270	451495	282830	539867	348261	254227	220905	754965	627819	776552	704235	776717	777292	642593	652626	776750	851186	624400	1.06702e+06	911358	721476	836752	961763	1.04013e+06	885391
598	RPNeg	285.963	0.884	324074	149477	480678	299649	337700	343583	257321	175382	379508	303233	326610	281037	346091	316907	270832	211428	489183	221529	281118	177813	391306	252358	324575	322298	473269	327041	151224	131679	248370	168417	292859	261711	212701	316238	342481	317671	253360	180526	222687	384302	474270	461513	499741	444802	452943	458306
599	RPNeg	286.085	1.068	498020	855278	46567.6	46063.8	422990	43064.3	82797.3	49246.6	1.04923e+06	48482.6	615737	50657.8	374170	60856.7	61603.8	49796.6	53365.1	134109	105638	38956.7	457472	253710	273109	47092.9	53419.9	44152.1	50143.3	47956.1	955787	1.29244e+06	935521	1.14142e+06	1.09062e+06	1.17184e+06	998345	1.1819e+06	1.25246e+06	1.07951e+06	938325	1.0472e+07	1.01269e+07	8.87226e+06	1.02517e+07	9.95802e+06	1.03492e+07	7.61537e+06
600	RPPos	286.214	2.545	18418.7	52770.3	26628.9	23609.9	353286	16030.9	17685.4	27624.5	31107.9	20023.3	26653.6	27503.9	29123.3	20782.7	27969.9	101758	23868.7	21074	51170.4	67792.1	63333.7	26777.4	25705.9	20702.3	22078.3	21664.4	131568	43218.3	102301	130991	103472	105798	71735.1	122245	116394	106705	94612.8	93298.7	124703	169131	139510	137407	157426	127170	108891	36279.5
601	RPPos	286.23	2.365	2.9077e+06	2.39938e+06	3.25858e+06	2.45844e+06	2.15233e+06	3.06312e+06	2.51204e+06	1.80886e+06	1.46022e+06	1.272e+06	836788	961654	889656	1.12504e+06	1.0592e+06	682385	952290	642715	1.08131e+06	922022	1.0376e+06	702370	905654	700179	1.22445e+06	692319	1.63928e+06	1.08051e+06	1.6891e+06	1.57961e+06	1.78187e+06	1.73587e+06	1.55145e+06	1.84621e+06	1.90094e+06	1.59212e+06	1.6036e+06	1.83957e+06	1.56642e+06	1.60006e+06	2.02046e+06	1.59697e+06	1.86326e+06	1.72783e+06	1.46779e+06	1.63223e+06
602	RPNeg	287.023	1.028	153076	145666	87495.3	119127	182246	96179.1	123247	123368	522530	376170	422603	283526	166192	268432	245634	137447	158238	213707	129739	169297	195407	224049	134669	531976	143201	253670	259352	43645.7	183645	208358	178437	239328	213880	271721	218578	194657	246552	180323	147778	170289	194283	183887	221355	219942	163130	230066
603	RPPos	287.13	0.883	691350	1.04241e+06	371165	1.31772e+06	304167	802624	516973	1.06845e+06	852163	792420	1.06803e+06	2.52634e+06	989876	758512	802216	1.13823e+06	1.32658e+06	1.48737e+06	1.82719e+06	1.66233e+06	821200	1.04446e+06	1.34261e+06	722999	1.11706e+06	579335	1.21735e+06	1.58015e+06	1.16197e+06	1.01092e+06	609711	584714	882355	1.09735e+06	1.08595e+06	1.07742e+06	880325	822278	887752	178440	177691	186565	155416	160348	144174	183480
604	RPPos	287.283	1.191	143464	163843	114533	79429	317616	101192	186546	88022	91487	104166	1.31839e+06	139251	122287	70219.5	364196	130242	107758	244944	121579	215960	78093.9	143857	174475	84635.1	289479	210335	169683	241706	331281	365020	265108	354971	328074	277878	285947	299477	339055	365832	319784	148843	110639	114146	131101	138483	184696	173952
605	RPNeg	287.78	0.855	1.96095e+06	1.95186e+06	860768	1.29426e+06	1.43548e+06	1.45608e+06	1.12531e+06	983555	1.87674e+06	1.15664e+06	1.33635e+06	1.03304e+06	2.27284e+06	1.47906e+06	1.12865e+06	775621	1.23602e+06	1.44377e+06	1.22655e+06	779515	1.21524e+06	1.476e+06	1.29032e+06	939937	1.22779e+06	1.08938e+06	846809	779512	1.76235e+06	1.83454e+06	1.8134e+06	1.61767e+06	1.98465e+06	1.84239e+06	1.71431e+06	2.04219e+06	1.82137e+06	1.74108e+06	1.71976e+06	1.26633e+06	1.27652e+06	1.22177e+06	1.30413e+06	1.16165e+06	1.38665e+06	1.14575e+06
606	RPNeg	287.869	0.834	1.66238e+07	1.57073e+07	1.93285e+07	1.86531e+07	1.70716e+07	1.94315e+07	1.98212e+07	2.20094e+07	1.68876e+07	1.80239e+07	1.69342e+07	2.00286e+07	1.54076e+07	1.8289e+07	1.9784e+07	2.05471e+07	1.91239e+07	1.65775e+07	1.76695e+07	1.99518e+07	1.56785e+07	1.77919e+07	1.86251e+07	2.0089e+07	1.69048e+07	1.55781e+07	1.87443e+07	2.31204e+07	1.80515e+07	1.49366e+07	1.69079e+07	1.66999e+07	1.50986e+07	1.58147e+07	1.72578e+07	1.73181e+07	1.60559e+07	1.6609e+07	1.6532e+07	1.85725e+07	1.96377e+07	1.82492e+07	1.72349e+07	1.74347e+07	1.85751e+07	1.81971e+07
607	RPNeg	287.996	1.066	34243	25517.3	28618.6	28040.6	27907.4	27545	33667.8	27962.9	31726.1	30957.6	31132.3	35068.2	30756.5	34712.3	37771.6	30275.3	30391.9	33510.6	31889.4	22112.9	33019.7	43766	49127.9	27247.8	33917.7	25266.3	31777.8	34206.1	43834.9	41161.3	49877.9	55520.3	33509	32766.3	46553.7	69508.8	51136	44260.7	34477.1	36138	49394.5	46273.3	45496.1	42079.7	47428.9	48379.8
608	RPPos	288.109	0.831	308104	358713	332090	227449	330804	284184	316214	204929	616970	240520	279630	220162	360759	268112	234312	228598	302594	295472	231462	261432	311180	278518	295156	241732	224242	268733	258739	245995	369475	444562	361641	425514	393379	416727	525696	361593	370488	410391	390792	432778	278408	299195	296833	316995	311998	299915
609	RPPos	288.18	0.797	882393	935192	619479	685209	74616.6	602963	562991	132920	1.01166e+06	579353	699517	407026	690297	696092	545812	520257	529757	673543	407549	282510	667368	926804	512882	493867	415847	323101	374488	326869	965660	1.04277e+06	713632	636023	692875	840077	937187	1.11015e+06	574265	942906	870319	587133	797238	500819	530950	599319	725529	770198
610	RPPos	288.924	0.798	1.41498e+06	1.09637e+06	1.83129e+06	1.63157e+06	1.05715e+06	1.68733e+06	1.88365e+06	1.25714e+06	1.58701e+06	1.424e+06	1.0912e+06	1.45239e+06	516470	1.12679e+06	1.32032e+06	1.57771e+06	876006	1.19668e+06	1.44845e+06	1.34067e+06	2.07726e+06	818514	1.11758e+06	1.37246e+06	2.26978e+06	894631	1.33345e+06	1.80052e+06	1.37928e+06	1.19141e+06	934147	1.15549e+06	891771	1.21285e+06	1.25208e+06	714649	1.37118e+06	1.31815e+06	1.10473e+06	936021	1.01279e+06	964826	636769	698354	978684	708987
611	RPPos	288.968	0.786	936666	515353	818410	1.20599e+06	1.24846e+06	490676	1.05816e+06	910996	1.23998e+06	397912	1.02174e+06	1.12289e+06	555774	258908	382590	1.04579e+06	525462	661036	602367	498054	886302	643602	761405	364719	760953	380030	529363	528856	1.13984e+06	1.03761e+06	922695	762957	1.3865e+06	967981	1.10336e+06	1.13707e+06	1.29074e+06	920218	903998	3.91792e+06	3.98027e+06	3.89698e+06	3.98581e+06	3.59156e+06	3.86672e+06	4.08094e+06
612	RPNeg	289.777	0.855	563671	593457	245825	329641	480471	350028	296703	261552	602147	271024	411174	279181	663338	490338	270738	275694	337687	462183	200042	118242	435183	509653	310242	113127	318559	353209	286274	249007	556001	390504	493093	466053	558973	538795	537092	547060	500604	448596	477843	209810	352076	369237	447388	117880	263453	319806
613	RPPos	289.848	0.768	1.1809e+06	1.27169e+06	474531	587490	921531	1.06237e+06	819361	354999	1.49134e+06	633935	961535	1.03325e+06	895328	764974	739883	338313	616156	1.05353e+06	829405	470280	1.03326e+06	980923	1.10265e+06	542236	897704	370345	379215	297853	1.33425e+06	942157	1.28024e+06	981106	1.07429e+06	1.26358e+06	1.35005e+06	1.02076e+06	1.03292e+06	1.29e+06	1.11176e+06	1.2534e+06	1.07068e+06	917288	677499	768011	659175	1.06241e+06
614	RPNeg	289.866	0.842	9.50007e+06	9.42964e+06	1.16343e+07	1.10657e+07	1.04518e+07	1.07516e+07	1.13549e+07	1.16114e+07	9.46231e+06	1.1286e+07	9.82436e+06	1.05804e+07	8.72746e+06	1.04081e+07	1.10001e+07	1.18821e+07	1.07324e+07	9.88175e+06	1.0663e+07	1.18499e+07	9.08371e+06	1.17936e+07	1.064e+07	1.17621e+07	1.02322e+07	1.13147e+07	1.14022e+07	1.17998e+07	1.03459e+07	9.71894e+06	9.1193e+06	9.74383e+06	1.21188e+07	9.8518e+06	9.72497e+06	1.03766e+07	1.04071e+07	9.5702e+06	9.92298e+06	1.14525e+07	1.07239e+07	1.09128e+07	1.05866e+07	1.00375e+07	1.1092e+07	1.04906e+07
615	RPNeg	289.885	0.989	113693	388865	23673.7	23349.6	337191	138496	34868.1	25445.8	542672	78554.2	418588	42629.5	770491	68016.2	40562.2	24674.9	156262	823786	624939	28444.8	652704	996673	624637	65359.9	81644.4	141022	41428.1	22219.3	519272	444107	529936	558606	434107	335594	346727	442152	395517	491959	612407	240436	321634	311054	388993	303746	369238	252460
616	RPNeg	290.035	0.943	32675.4	48575	33232.2	28824	30559.6	33725.9	25704.8	25995.8	38589.4	31356.7	29325.6	30681.1	54920.1	31756	32588.3	27960.4	35894.5	36331.7	31693.5	30129.9	34874.9	34554	36579.8	26256.5	33878.3	35525.2	24878.9	27400.3	36764.6	56819.1	56825.7	33228	45088.7	45251.3	66301.5	49345.6	34414.2	33348.2	53092.3	34562.8	34063	31193.8	33806.4	32853	37287.6	33434
617	RPNeg	290.083	0.94	433097	423760	449402	287988	337007	349913	476333	264570	53588.1	60648.4	46550	36500.9	55262.4	51555.5	39188.9	47399.3	43572.9	53977.9	45753.9	40283.6	54400	54325.3	45195.6	35894	64331	51186.2	37488.6	48065.5	97300.8	119008	127654	114670	101165	120434	133489	128234	128227	151683	51690.7	47013.4	57361.5	47394.7	44414.6	49085	46826.5	47167.4
618	RPPos	291.191	0.831	2.54077e+06	1.49172e+06	1.45056e+06	2.73201e+06	2.27091e+06	1.66938e+06	1.70753e+06	2.35703e+06	2.11731e+06	446402	2.22211e+06	2.27467e+06	1.8802e+06	507929	858484	2.2889e+06	1.0015e+06	588403	1.02458e+06	1.22961e+06	4.00725e+06	825699	856049	2.12755e+06	1.94281e+06	442179	726594	1.59737e+06	2.2412e+06	2.52025e+06	2.34966e+06	2.08261e+06	1.28532e+06	2.34181e+06	2.49121e+06	2.05266e+06	2.21204e+06	2.34849e+06	2.28616e+06	456147	637996	445932	597335	1.07346e+06	554174	619191
619	RPPos	291.191	0.747	3.83195e+06	1.90593e+06	2.16146e+06	3.34283e+06	4.10138e+06	2.4263e+06	1.63183e+06	2.67622e+06	2.26468e+06	590764	2.69818e+06	2.49326e+06	2.01379e+06	571474	997806	2.74157e+06	2.23783e+06	1.42743e+06	1.20761e+06	1.41157e+06	4.53304e+06	2.05868e+06	2.07251e+06	2.42916e+06	1.21391e+06	531550	632810	1.9118e+06	2.49455e+06	2.80584e+06	2.51686e+06	2.19101e+06	2.43286e+06	2.5514e+06	2.79561e+06	2.87883e+06	2.55042e+06	2.78263e+06	2.09387e+06	499516	688924	489999	642244	675839	625694	690131
620	RPPos	291.22	1.116	69356.8	79267.1	40435.9	36226.4	59424.2	39373.4	60596.9	49847.5	55636.7	10824.7	57899.8	63194	63666.3	48352.8	86969.7	39928.1	112784	104718	66966.3	51407.5	111966	96765.6	103869	55718	47977.2	33450.7	27512.2	59738.9	106152	108405	110874	102749	98406.9	115183	112023	91784.1	109110	103415	111881	312186	317798	234996	299073	288293	262543	320572
621	RPNeg	291.863	0.83	2.16026e+06	2.12661e+06	1.53437e+06	2.5209e+06	2.75823e+06	2.54369e+06	2.61466e+06	2.91826e+06	2.1722e+06	2.5172e+06	2.22434e+06	2.4785e+06	1.91542e+06	2.51879e+06	2.46728e+06	2.83758e+06	2.47831e+06	2.20508e+06	2.71842e+06	2.88503e+06	2.35342e+06	2.23055e+06	2.51179e+06	2.75681e+06	2.27075e+06	2.61126e+06	2.4712e+06	2.67418e+06	2.44267e+06	2.3421e+06	2.09263e+06	2.32611e+06	2.40154e+06	2.22386e+06	2.06157e+06	2.45946e+06	2.39859e+06	2.3512e+06	2.26036e+06	2.49173e+06	2.47914e+06	2.41318e+06	2.46901e+06	2.39797e+06	2.45981e+06	2.47777e+06
622	RPPos	292.129	0.921	252240	179677	122587	61590.9	63068.5	53465.5	53282.6	81177.9	94826.1	50212.3	81450.4	109675	251329	132430	315214	62059	64149.8	94929.5	121572	78915	153762	83596.7	63803.3	64440.7	130649	66376.6	77871.6	128484	273161	229180	207353	190590	210408	274230	244279	219143	189306	219737	267934	111146	78406.1	112830	133502	137289	120518	145330
623	RPPos	292.131	1.555	26416.1	22941.5	19694.3	24630.9	50674.3	18788.2	27715.6	13080.5	140359	135408	95182.1	64348.4	21335.2	31368	24425.9	13652.3	40610	70493.7	42012.3	19215.6	170134	140560	100317	55806.2	159266	48096.1	28974.4	35797	78374.7	69556.1	67142.1	44721.9	71121.8	79597.6	54202.8	48821.1	84377	65206.9	73364.4	38054.6	43880.2	29588.4	41937.9	33344.8	35558.8	43412
624	RPPos	292.165	0.968	197296	149153	146646	40251.6	84334	84026.7	81560.7	56931.7	220669	277100	181956	331779	107729	154801	207722	117495	72188.1	84692.6	90043.5	67614.1	178239	171128	189663	81043.4	176330	123746	158514	113845	154905	252650	179201	159966	158781	162091	172487	211775	185152	243439	135727	153003	170914	161711	198963	197122	213402	185105
625	RPPos	292.204	7.077	59061.7	53501.4	66861	59359.1	79172.6	53434.3	61631.5	58190.8	67580	67622.6	60923.3	53784.6	51312.4	53974	48716.2	54764.8	70556.6	47245.8	55686.3	51113.6	66869.6	59039.1	65680.1	53688.2	90239	56379.5	64223.8	68457	90013.1	128373	125074	101036	127474	101540	123620	121422	120990	112435	96425.5	465090	499750	323144	586231	446145	530009	379135
626	RPNeg	293.139	1.87	151507	63728.4	57495.9	56590.6	117523	107850	49972.2	59458.7	435285	308920	211655	161020	287676	231888	169501	44698.6	794357	450341	49863.7	281679	418654	338268	51799.1	401891	803509	500002	78213.9	357503	279979	318654	249277	284321	344961	336155	280187	324156	328269	289856	246457	66309.6	66216	62204.1	62592.9	72702.8	66479.9	66652.4
627	RPPos	293.197	1.052	35840.5	27372.4	45425	21619.7	200556	26371.4	22102.3	24155.6	25172.7	16296.1	21833.3	26040.1	26293.1	27482.7	37376.1	26011.9	105330	117016	85764.5	18989.1	174085	173819	132597	76449.2	20254.5	16497.3	19233	19622.8	46016.8	46666.9	44665.5	31223.7	31204.3	45825.2	43359.1	43666.6	64038.1	51810.5	31921.2	104850	95977.6	98284.9	82155.2	86893.9	77451.1	87745
628	RPPos	293.21	1.491	170838	192691	226042	108086	210699	187271	179284	88270	204726	186877	181359	133091	142264	180966	151114	99379.8	97541.3	130623	89923	59582.5	192076	190098	125300	77378.7	200783	154372	115754	121065	202399	183088	183236	185761	196643	216233	201153	217612	190589	194028	178918	122059	100431	102668	95482.6	110599	110738	85138.4
629	RPPos	293.257	1.164	67075.1	62530.7	105409	198006	194508	155515	218298	128001	161072	165911	201247	157792	34780.4	34104.6	57738.2	28117	244384	185681	177857	120163	114818	210890	152973	192357	230853	231739	170726	187928	309676	341530	299113	319634	469293	382758	355494	350570	360906	328675	248629	52145.6	71407.7	55428.2	52935.5	71285.2	66415.1	58059.3
630	RPNeg	293.814	0.847	3.64271e+06	3.16791e+06	1.66927e+06	2.10779e+06	2.42372e+06	2.52486e+06	1.65793e+06	1.59116e+06	2.78954e+06	2.21644e+06	2.66623e+06	1.73728e+06	3.48198e+06	2.4831e+06	1.87648e+06	1.19316e+06	2.09393e+06	2.32184e+06	2.19858e+06	1.08374e+06	2.51356e+06	2.35294e+06	2.21761e+06	1.37656e+06	2.57811e+06	2.0079e+06	1.64736e+06	1.55564e+06	2.99838e+06	3.04963e+06	2.83638e+06	3.1457e+06	3.38629e+06	3.10381e+06	3.11088e+06	2.99678e+06	3.5248e+06	3.17079e+06	2.54068e+06	1.74271e+06	2.13283e+06	2.24742e+06	2.2876e+06	2.17959e+06	2.4355e+06	2.56699e+06
631	RPNeg	293.826	0.879	980033	995798	1.08186e+06	1.58314e+06	1.14088e+06	907530	839521	1.03973e+06	1.42066e+06	633338	989242	812556	1.54558e+06	976284	878183	1.23989e+06	1.02588e+06	812063	707724	1.09045e+06	945603	1.01581e+06	880424	695249	698160	734238	291515	788846	1.30332e+06	1.16901e+06	594289	1.14697e+06	1.35409e+06	1.23577e+06	1.11363e+06	1.37082e+06	1.09414e+06	1.10649e+06	1.01612e+06	1.60751e+06	1.30649e+06	1.49614e+06	1.19946e+06	742282	1.38021e+06	1.09171e+06
632	RPPos	293.932	8.118	75968	56350.6	48231.9	44830.9	60042	35611.9	46012	104309	36788	47829.4	44881.2	55946	104403	47781.4	48619.5	31023.2	140477	148356	29222.2	79734.5	142707	40140.7	47206.1	33039.2	93893.7	72135.2	77599.7	58955.2	133841	106625	42805.1	32985.8	37862.1	99343.6	139217	131164	48528.7	47965.7	113864	46338.2	16439.7	27756	28453.4	42666	26131.5	85212.3
633	RPNeg	293.994	0.895	1.0971e+06	791951	1.29682e+06	885614	1.02188e+06	554584	918060	735456	1.01738e+06	550079	1.10353e+06	813288	826832	1.06082e+06	872190	604391	1.12134e+06	749794	828897	747746	953580	789272	797955	654804	1.07744e+06	859640	696615	814802	871089	868722	853045	950157	1.06316e+06	583781	881574	975574	702519	937576	936908	1.43318e+06	878325	1.47059e+06	1.43824e+06	1.42836e+06	1.2821e+06	1.36045e+06
634	RPNeg	294.057	0.902	6.26717e+06	5.40038e+06	1.92605e+07	2.63034e+07	6.97733e+06	7.44534e+06	1.60975e+07	3.32618e+07	2.86524e+06	8.20251e+06	1.76207e+07	3.32591e+07	2.99845e+06	8.0501e+06	1.79231e+07	3.03072e+07	5.36068e+06	5.06663e+06	1.10147e+07	3.09283e+07	3.3928e+06	3.92713e+06	1.16373e+07	2.29777e+07	4.70175e+06	6.0533e+06	2.44791e+07	3.40722e+07	1.23435e+07	1.30964e+07	1.19247e+07	1.18111e+07	1.29981e+07	1.40437e+07	1.30226e+07	1.1856e+07	1.39229e+07	1.32712e+07	1.10145e+07	5.9084e+06	5.94156e+06	6.07414e+06	4.34394e+06	5.49237e+06	6.08142e+06	6.38169e+06
635	RPPos	294.059	0.815	312847	329824	800603	612290	495461	439398	369624	431831	348152	601615	756343	493161	374004	460914	600187	612340	566371	374412	511197	623960	508818	458184	437228	669062	770807	487629	612461	520552	410643	399515	591027	459201	465793	555028	418361	560942	448260	276430	572372	496665	295004	289625	365093	239016	240668	287714
636	RPPos	294.144	0.922	552497	415713	193377	107037	134402	185102	163845	146985	216160	204258	124373	105319	342276	213701	536135	385907	202788	245137	271744	198999	199371	219893	308754	390551	187472	117316	326215	307202	448171	357372	366928	395321	455845	569140	425314	425162	366643	458179	359113	92428.8	84483.4	78427.4	75882.3	83280	83400.2	112985
637	RPNeg	294.184	1.225	1.19937e+06	1.15544e+06	1.57946e+06	1.19347e+06	1.181e+06	1.20155e+06	1.03524e+06	1.07267e+06	958261	990660	1.23357e+06	992518	861725	957035	1.03028e+06	1.08047e+06	1.27634e+06	1.02817e+06	1.02057e+06	933477	1.43966e+06	1.48963e+06	1.15299e+06	1.17273e+06	1.24901e+06	989644	1.15894e+06	1.19114e+06	1.14248e+06	1.14149e+06	1.0923e+06	1.15265e+06	1.29232e+06	1.16344e+06	1.26284e+06	1.11321e+06	1.29468e+06	1.04839e+06	1.09783e+06	2.73888e+06	1.97762e+06	1.99139e+06	2.28719e+06	2.07052e+06	2.24595e+06	2.05736e+06
638	RPNeg	294.184	1.48	216885	245912	310032	285972	120582	256797	164006	148369	201850	229125	238583	233345	239736	215315	223730	234870	188726	182024	187374	187817	218134	184592	220937	187668	254322	236180	239556	237835	223661	253193	232998	193535	237679	232901	243068	247041	277847	206047	209910	139434	96001.3	117234	113848	94220.3	105590	127051
639	RPNeg	294.184	2.535	277809	155769	121416	280050	108673	199497	183474	79559.4	75758.2	118081	172906	318551	123001	195308	352617	182176	134947	179312	230423	317546	173309	236658	171218	163278	160596	259958	194491	208050	225128	143330	127125	179422	228747	194040	242043	203247	221633	169919	131312	552894	629860	969837	625435	400555	589648	479461
640	RPNeg	294.184	2.783	433026	436632	407191	322736	406290	605092	466839	364388	240839	458264	407570	629883	386477	571773	733833	547025	353106	473819	500764	410392	332427	454508	582982	387244	375290	543532	579160	578933	463542	396174	433623	377879	442777	410554	517472	490398	408138	436169	382784	689951	803797	781653	992376	768776	1.09529e+06	790096
641	RPPos	294.22	7.551	176428	101758	179946	118681	169932	99462	187641	126400	126489	145170	136117	117259	102302	106610	146816	88485.2	126502	107572	142334	275153	136489	120288	271530	104872	228483	130009	230914	149786	277491	188537	221868	326128	237139	263656	283199	237494	242333	250668	241962	1.50526e+07	1.34078e+07	1.32394e+07	1.29371e+07	1.28732e+07	1.20132e+07	1.2138e+07
642	RPNeg	294.22	1.05	32073.8	29283.3	29142.7	26381.4	28251.5	26003.8	31986.1	28203.5	546769	427140	366472	438064	281631	271424	240770	214818	107494	63545.9	99598.3	110352	240831	223053	192330	159414	398762	397975	354841	275481	211961	177509	212836	181011	216605	261515	217135	270352	236766	185535	159656	46051.5	51509.9	47266.6	45441.5	41091.2	45276.3	45173.4
643	RPNeg	294.22	1.549	44418.2	104626	33231.2	62479	38938.4	40697.1	30696.5	19076.2	100121	27120.3	66083.9	37890.1	67812.5	42169.1	37330.8	27213.9	62759.2	23559.1	32386.8	22080.5	69073.7	22686.4	33574.6	22451.4	59467.1	47649.8	26658.5	32376.4	108554	100009	98395.2	91772.2	104093	143414	104456	99544.5	116604	93202.3	97932.3	1.82825e+06	1.40074e+06	3.61037e+06	1.95193e+06	1.43212e+06	1.85598e+06	1.77611e+06
644	RPNeg	294.22	1.981	31476.4	96253	59936.9	33795.5	45057.6	101685	74740.4	31632.7	84860.5	154011	111926	143023	76974.2	123559	309610	95507.2	68130.2	76224.8	161192	47958.5	67515.2	87118.8	121542	26632.9	81648.7	125287	157245	89829.3	131831	101453	92784.5	129865	134712	160286	150615	141495	131594	93154.5	104805	834797	628199	635677	665118	704920	666415	584396
645	RPNeg	294.256	1.737	34876.7	30926.5	38082.4	40241.6	34130.1	30925	34304.1	33375.8	599995	542838	609515	475316	350008	327206	245072	266026	296828	272282	340437	207183	469520	275727	464321	343427	531277	505960	359987	358827	239506	273959	247158	239172	303433	291873	263611	298403	295509	267959	187237	49759.7	50387.7	44892.9	54212.4	56347.7	51342.1	52652.9
646	RPNeg	295.822	0.882	480519	365354	522520	653041	625091	577304	434604	520648	753010	395925	540047	428650	867201	569327	354185	717117	681932	558958	511634	606656	557580	536784	555811	381562	343008	388969	386997	451116	742325	718798	426447	635392	760605	611078	734462	869495	662123	514711	681097	896371	800657	860808	803901	515463	679113	886842
647	RPNeg	295.958	4.546	198564	217429	191568	259485	333400	400406	272454	451454	359933	295062	233625	336488	349904	429971	403090	460625	423028	499771	492014	497167	319297	362374	368406	347961	199814	219667	209030	208589	318922	403049	405247	368287	284139	397465	311156	336912	270055	310483	477362	614932	689260	756100	604823	629991	967040	743396
648	RPNeg	295.958	2.778	2.0894e+06	2.527e+06	2.64204e+06	2.78932e+06	2.14628e+06	2.08364e+06	2.06906e+06	2.86679e+06	2.20865e+06	2.41316e+06	2.59548e+06	1.71182e+06	2.68726e+06	2.25397e+06	1.14574e+06	2.35957e+06	2.07664e+06	2.3712e+06	2.31005e+06	2.29584e+06	2.28161e+06	2.17e+06	2.44535e+06	2.51994e+06	1.34251e+06	2.54386e+06	1.1303e+06	1.46167e+06	2.23414e+06	2.28099e+06	2.3187e+06	2.48422e+06	2.48538e+06	2.21925e+06	2.46908e+06	2.02865e+06	2.11905e+06	2.27486e+06	2.55154e+06	928597	1.34286e+06	1.20375e+06	794510	1.12119e+06	679522	937875
649	RPNeg	295.958	3.187	857390	1.14565e+06	848928	669139	753211	1.05948e+06	1.19886e+06	971341	1.11151e+06	1.40548e+06	914783	1.24243e+06	1.25571e+06	1.36239e+06	1.31429e+06	821511	791181	1.4513e+06	1.32556e+06	1.16229e+06	1.15609e+06	1.19321e+06	1.05431e+06	776917	1.11974e+06	1.11221e+06	896780	1.04239e+06	1.20343e+06	1.19973e+06	1.08878e+06	1.13285e+06	1.0935e+06	1.219e+06	1.03903e+06	932642	1.4255e+06	971768	1.26552e+06	336760	533325	518718	445362	555108	454024	462352
650	RPNeg	295.958	2.536	1.67803e+06	2.04635e+06	1.98279e+06	2.01168e+06	1.12041e+06	1.47645e+06	2.00296e+06	1.20377e+06	1.43357e+06	2.20342e+06	1.77307e+06	1.36027e+06	1.83413e+06	2.08249e+06	1.99542e+06	1.95849e+06	1.95976e+06	2.13306e+06	2.11795e+06	1.96923e+06	1.85065e+06	1.95665e+06	2.14346e+06	1.66666e+06	1.60056e+06	2.26346e+06	2.06082e+06	1.52559e+06	2.34728e+06	2.22484e+06	2.03236e+06	1.7927e+06	2.11602e+06	1.84913e+06	2.06658e+06	1.61547e+06	2.44908e+06	2.28984e+06	2.19266e+06	1.9776e+06	1.99852e+06	2.25231e+06	1.18645e+06	1.49485e+06	2.27447e+06	1.47949e+06
651	RPPos	296.137	0.815	712128	731860	555402	481581	634185	468726	509740	519250	1.19915e+06	386923	603671	471099	883072	540870	577572	501718	565144	591713	526596	520916	453290	572978	564545	448055	415660	432929	545233	605566	1.02668e+06	973896	1.04796e+06	1.10807e+06	855635	1.07824e+06	986197	837887	842935	1.52246e+06	787543	720271	525960	640078	598679	524861	506823	686699
652	RPPos	296.137	0.902	467026	753840	175528	169437	553155	179660	149888	132911	952934	195147	819362	134823	1.17269e+06	157413	141430	155995	234172	326870	243963	142691	310523	311533	354363	153717	307482	150649	155322	172217	932869	737023	1.07674e+06	1.12994e+06	895695	926853	1.17223e+06	1.11113e+06	944858	775039	897704	164627	165119	151836	142578	157965	158522	199520
653	RPNeg	296.137	0.884	316403	459599	91219.1	81275.2	320452	71958.1	84851.2	61081	896494	99669.4	463084	61386.2	1.05574e+06	70897.7	60590.1	73071	72250.4	267590	60288.3	59260.4	309556	320139	73259.4	73314.2	211938	65224	109167	99942.5	820871	661583	870755	625757	753524	747571	725294	785170	925388	684915	706174	62679.4	66833	64784.2	72963.8	91748.4	83142.9	91167.4
654	RPNeg	296.137	0.977	228113	436735	46968.2	46799.1	277196	55210.9	39975.5	41200	667876	47225.8	347761	41970	530391	46766.4	47408.7	46559.9	108580	102920	50134	41670.2	173174	138671	85525.4	42742.1	73373	57662.4	53967.1	50053.1	536766	519539	487646	555548	581001	640534	584939	565412	547699	565826	448669	58237.3	57805.6	53719.8	62305.8	51118.1	60533.4	53760.7
655	RPNeg	296.199	1.261	99877.6	35530.1	97362.5	26917.5	93287.4	58160.1	52638.1	37621.1	487164	520197	557623	592139	200840	196313	294840	194557	204412	147532	165001	165706	415537	452599	245540	188837	512067	395203	459283	423897	343198	370219	366529	395576	351699	321546	466962	334255	407327	295108	380795	387012	320509	298663	436054	273371	387537	356123
656	RPNeg	296.235	2.128	96852.4	73252.9	98097	46233.4	35543.6	126129	119137	48211.7	59902.9	210092	140789	169562	60958.3	236220	434559	121301	90482.4	161717	176367	59657.1	120099	185053	203881	43930.7	107136	245522	209653	203548	126167	133392	149608	153397	119894	121784	162572	171437	152922	140107	98897.2	363373	327742	227846	332562	282518	432002	301733
657	RPNeg	296.235	1.03	43052.5	50876.3	31760.4	43464.2	37427.7	51236	35238.4	37160.6	440109	359912	394494	382701	208285	274983	223378	127576	169125	164271	174644	152106	230538	222861	185357	176710	354132	263698	277598	162711	89713.6	164376	128342	176951	164765	178193	137961	159709	180098	152296	90046.1	54372	59792.2	54008	52553	51247.7	49939.2	44333.5
658	RPPos	296.955	0.818	266454	156731	397061	128432	390970	358505	209221	157244	2.21012e+06	585799	507343	337789	280439	181391	270571	135236	301774	320956	219966	273476	1.196e+06	803986	433008	152526	817584	451839	532873	205866	526881	274852	324757	433317	316492	401011	512013	549259	360718	346946	474431	266214	175900	238908	181056	191457	185746	175594
659	RPNeg	296.958	2.768	261368	80792.7	243391	259298	240995	215572	231330	260746	252139	177471	241252	138481	231312	181243	106433	170709	251538	166243	169809	217389	186884	251277	156575	246611	157026	208576	214055	214785	220173	152336	223232	188263	163903	153309	193190	183268	148353	253657	183199	115414	60423.6	72888.4	60264.2	52302.7	69778	58486.4
660	RPPos	297.04	0.988	47720.3	129686	38410.5	39363.3	62455.3	97742.9	32208.2	176072	215862	30321.2	153344	72487.6	95397.9	33304	428857	37285.3	55428.7	73743.2	58125.4	27250.8	364618	208668	913589	3.00785e+06	38700.4	29227.6	97499	38916.9	330839	278388	219688	198963	276965	255110	339619	279946	301971	318530	200115	68612.7	57148.2	66492	66454.1	73235.3	81356.5	65008.2
661	RPPos	297.34	1.903	5.33319e+06	5.74269e+06	4.69992e+06	4.78832e+06	4.78718e+06	4.75332e+06	5.1448e+06	5.18679e+06	4.75533e+06	4.42603e+06	2.30528e+08	4.63642e+06	5.12236e+06	5.45673e+06	5.1897e+06	5.78218e+06	5.40767e+06	4.89928e+06	5.3032e+06	5.13189e+06	4.96125e+06	4.59614e+06	5.18578e+06	5.08079e+06	5.02217e+06	4.7344e+06	5.59762e+06	5.32603e+06	8.02676e+06	7.93107e+06	8.37282e+06	7.80648e+06	8.28666e+06	8.03278e+06	8.32336e+06	8.13699e+06	8.2534e+06	8.00491e+06	7.89397e+06	5.05153e+06	4.49269e+06	5.14656e+06	4.83228e+06	4.89169e+06	5.44036e+06	4.78687e+06
662	RPNeg	297.808	0.847	803854	669301	591828	394736	506075	500462	337074	248526	515824	390861	592865	347079	697438	531591	338229	212653	285484	489861	383326	106302	421669	509150	417540	187814	633272	364972	159563	149737	624053	584637	528434	833987	692496	473210	624615	658709	401786	638127	754170	457371	445489	376995	445746	488138	538103	549499
663	RPNeg	297.898	0.828	1.32698e+07	1.35953e+07	1.31225e+07	1.50603e+07	1.36252e+07	1.47841e+07	1.25961e+07	1.74727e+07	1.12929e+07	1.38733e+07	1.28858e+07	1.78386e+07	1.19929e+07	1.69434e+07	1.61646e+07	1.51684e+07	1.4878e+07	1.26473e+07	1.50846e+07	1.58195e+07	1.34914e+07	1.10933e+07	1.41297e+07	1.55459e+07	1.28669e+07	1.4883e+07	1.11425e+07	1.17837e+07	1.04553e+07	1.29446e+07	1.49007e+07	1.31206e+07	1.38002e+07	1.13694e+07	1.31154e+07	1.3777e+07	1.23991e+07	1.29182e+07	1.21063e+07	1.59993e+07	1.28023e+07	1.4423e+07	1.47222e+07	1.00428e+07	1.10818e+07	1.29193e+07
664	RPNeg	298.121	0.996	307993	634990	105799	80276.1	373719	107815	78092.6	77966.1	1.48647e+06	114462	1.32753e+06	84982.1	1.36973e+06	85128.8	92341.7	90008	97784.6	213265	173149	75845.6	902298	841658	598204	86089.3	174159	94402.3	239595	85221	1.16572e+06	1.38672e+06	1.22593e+06	1.26004e+06	1.392e+06	1.35917e+06	1.17283e+06	1.22933e+06	1.14225e+06	1.39678e+06	1.26539e+06	464546	381022	368159	415639	441506	361531	385662
665	RPPos	298.132	2.533	134524	124318	220048	182721	104203	190465	113214	159450	139006	166084	164881	258082	92933.7	136679	283472	243035	283519	241413	288693	201336	163492	179676	140432	125054	190231	177188	152709	178416	156412	189274	156890	139832	127413	139683	145157	213449	151625	158719	149556	32908.7	36285.1	21683.2	32012.8	26746.5	27647.9	33890.6
666	RPNeg	298.16	1.413	1.22133e+06	2.40389e+06	2.26485e+06	633380	1.35772e+06	825198	776158	271713	3.34142e+06	7.59912e+06	5.03632e+06	567619	1.67194e+06	2.21131e+06	1.25023e+06	1.20827e+06	3.27859e+06	2.82579e+06	3.33667e+06	787125	2.53937e+06	1.15108e+06	572677	789191	933298	609740	500755	811723	4.2027e+06	4.53187e+06	4.05519e+06	4.2268e+06	4.96438e+06	4.8927e+06	4.73787e+06	4.56774e+06	4.84558e+06	4.21517e+06	3.81236e+06	777238	657956	638933	750509	790783	669251	950162
667	RPNeg	298.251	2.417	471238	1.28282e+06	365093	152023	256078	465284	251639	116267	1.22046e+06	213302	778542	170167	1.19081e+06	180026	416531	208259	113395	338728	362501	212289	475355	495164	316502	111373	353034	147412	216364	188358	1.2796e+06	1.28352e+06	1.20733e+06	1.10148e+06	1.39146e+06	1.32339e+06	1.27662e+06	1.21825e+06	1.43832e+06	1.17852e+06	1.18367e+06	571316	635732	497270	849983	866965	708631	781544
668	RPPos	298.953	0.792	2.14091e+06	1.5133e+06	1.39326e+06	1.76808e+06	1.33863e+06	1.8921e+06	1.20103e+06	1.61227e+06	1.68969e+06	2.10115e+06	1.93378e+06	1.6295e+06	890546	1.28599e+06	1.64478e+06	2.14161e+06	1.14374e+06	1.16473e+06	1.54385e+06	1.36643e+06	1.82155e+06	1.27586e+06	1.55456e+06	1.6967e+06	2.48656e+06	1.29955e+06	1.05772e+06	1.75955e+06	1.56493e+06	1.7422e+06	1.36845e+06	1.4396e+06	1.50145e+06	1.62279e+06	1.87573e+06	1.66547e+06	1.59793e+06	1.4306e+06	1.49237e+06	1.40804e+06	1.64892e+06	1.59387e+06	1.70942e+06	1.60941e+06	1.44232e+06	1.24955e+06
669	RPNeg	299.122	0.844	355358	434942	90443.8	342695	705058	300921	180262	358779	330203	83238.3	301830	270977	179407	489317	340769	115369	276513	156394	100189	210441	229436	228418	171283	163444	253472	195006	218996	166678	299785	423058	176531	286828	334419	413126	329575	283328	338593	287790	316733	497799	447184	471095	406116	268448	490719	414377
670	RPNeg	299.122	0.908	393702	183552	557243	280648	131250	273252	315178	235025	200493	400456	274607	206733	135726	474075	169774	261549	158992	141718	117544	232164	163909	153565	149477	215722	241489	256735	187683	182926	271728	155534	354140	216666	293785	281116	263692	247829	138656	287400	299918	428586	375415	134770	377039	385107	313861	371868
671	RPNeg	299.122	0.825	355358	434942	79558.1	342695	705058	300921	180262	315548	330203	76840.4	301830	270977	179407	182928	340769	115369	276513	156394	86727.3	193198	229436	228418	171283	163444	253472	195006	218996	166678	299785	423058	176531	286828	334419	413126	329575	283328	338593	287790	316733	497799	447184	471095	406116	268448	490719	414377
672	RPPos	299.192	1.037	30779.9	26106.9	197070	66472.8	51983.7	164593	192943	151971	62765.5	121250	340369	283667	108469	239579	541642	223865	86041	112984	308630	123671	170939	221770	421934	180577	106303	164561	321508	327383	191525	220308	219995	166990	185436	219875	210980	166509	193145	230826	193820	1.03083e+06	878165	822985	979063	1.04099e+06	998714	1.15673e+06
673	RPPos	299.194	0.927	352902	369046	285097	232032	239434	317509	307061	368911	236631	237343	357153	221144	106938	212921	255675	273350	281548	315954	276916	625653	526160	302440	240161	179359	331885	483963	238786	221240	568149	545572	383457	546433	345627	355180	568497	566974	369048	589277	460671	301335	486135	499320	907532	267520	657945	616729
674	RPPos	299.282	1.548	39602.7	316541	27468.1	25720.5	26981.8	20571.8	28716.4	15851.8	31060.2	20520.9	21701.8	27035.4	23019.7	25808.2	21061.7	14323.8	128651	95158.3	119826	16131.4	47765.1	37544.1	45501.5	36029.2	20624.5	27801.3	23649.8	18647	93246.1	58361.3	75675	55845.9	67198.2	56415.5	87210.7	78610.9	53972.9	70551.8	80510	108618	74502.8	95117.4	94021.9	81339	90389.5	95296.2
675	RPPos	299.877	0.764	856103	902279	318782	472553	658125	426731	374312	292864	1.00601e+06	527358	464669	385986	649034	547176	189465	167235	222607	627164	314634	364594	597880	385180	482986	286549	556432	105637	364959	407862	814524	818175	599829	766598	726223	869326	914898	433641	789728	694485	871220	594652	624841	125746	442896	641292	555189	491539
676	RPPos	299.973	0.8	124843	94297.7	171869	100075	155906	342171	111549	81397.5	90579.3	374472	199943	130396	65060.9	453988	428309	416501	170904	164081	107862	76336.5	219537	85652.8	87812.4	105300	173781	208493	123179	153958	90441.5	113295	82693.7	121094	99753.9	86416.7	110900	131861	89251.8	95995.9	107335	102975	77217.4	108449	95584.1	87984.4	83351.3	120131
677	RPNeg	299.986	0.887	137731	155598	146111	147191	149167	147828	136393	146518	157231	147615	131821	136896	126566	129622	155763	130927	134857	139020	153414	125714	138131	123167	134375	119234	144381	121256	136322	130909	153932	175135	175311	154446	156552	227930	167647	164893	145128	153441	180113	145298	145764	141853	137610	160937	135710	138549
678	RPNeg	300.064	1.004	91609.4	108048	46828	42494.2	105754	56432.6	40879.8	40897.2	56052.5	48589.9	73025.4	41778.1	56564	44730.1	45966.5	47164.9	50246.6	66633.2	52580.4	39956.5	58862.1	159731	63013.2	43841.1	53329.9	49536.6	45253.6	45243	140140	152335	137136	138775	135203	173365	168173	146386	157088	119347	144741	67881.1	59760.5	56412.7	54369.4	52964.3	61364	54668.6
679	RPNeg	300.106	8.545	4.33638e+06	5.05493e+06	3.6108e+06	3.96074e+06	4.83458e+06	3.68654e+06	4.33739e+06	3.56474e+06	4.68929e+06	4.24056e+06	3.58102e+06	1.43506e+06	4.13036e+06	3.40399e+06	1.66947e+06	1.24947e+06	2.48159e+06	3.15264e+06	2.20914e+06	2.55365e+06	3.51124e+06	3.22366e+06	3.83548e+06	4.52609e+06	6.39526e+06	5.10592e+06	4.93736e+06	4.32948e+06	3.71145e+06	4.07951e+06	4.18397e+06	4.03688e+06	3.84649e+06	3.28316e+06	4.20153e+06	3.45498e+06	4.27575e+06	4.01886e+06	3.81853e+06	1.35072e+06	2.51241e+06	2.09273e+06	1.78984e+06	2.32735e+06	2.03808e+06	2.07489e+06
680	RPNeg	300.106	8.898	5.80012e+06	5.89183e+06	5.34267e+06	4.81704e+06	5.68351e+06	4.32438e+06	4.75639e+06	3.71788e+06	4.40124e+06	5.01769e+06	2.92926e+06	3.55279e+06	3.77954e+06	4.29286e+06	3.1929e+06	4.35171e+06	5.01628e+06	4.64461e+06	4.47425e+06	4.0537e+06	3.84864e+06	4.48001e+06	3.63275e+06	4.11522e+06	6.48933e+06	5.84698e+06	5.29352e+06	4.44272e+06	4.17235e+06	4.3157e+06	4.86185e+06	4.57844e+06	6.32139e+06	4.02147e+06	4.83989e+06	4.2983e+06	4.76807e+06	4.72875e+06	4.49035e+06	4.82243e+06	4.5764e+06	5.27067e+06	4.22824e+06	5.45224e+06	5.72006e+06	4.21428e+06
681	RPNeg	300.106	8.252	3.91875e+06	3.08389e+06	1.90446e+06	2.60788e+06	3.7058e+06	1.92456e+06	2.9612e+06	1.98994e+06	2.80477e+06	2.31341e+06	1.98678e+06	919934	2.19377e+06	987685	615621	465889	1.66611e+06	1.56587e+06	574911	1.11179e+06	2.02156e+06	1.84375e+06	2.62286e+06	2.8844e+06	6.08434e+06	4.04797e+06	4.32559e+06	2.52915e+06	2.20709e+06	2.00526e+06	2.65176e+06	2.50832e+06	2.08247e+06	1.74348e+06	2.49182e+06	2.21656e+06	2.48138e+06	2.86896e+06	1.67184e+06	778752	643239	678570	666321	733919	794582	870655
682	RPNeg	300.106	9.54	1.08205e+06	1.36098e+06	557298	1.49761e+06	1.38605e+06	1.46269e+06	1.56298e+06	1.36941e+06	599166	790243	779924	635169	1.355e+06	964614	642812	1.0342e+06	271428	1.02164e+06	683700	712989	783842	923125	839270	1.1108e+06	640094	515274	550203	793279	982286	846411	1.0174e+06	1.31015e+06	708472	702610	1.0878e+06	1.0373e+06	785057	1.15014e+06	906385	963858	992650	1.17388e+06	869268	1.11134e+06	1.10186e+06	1.12723e+06
683	RPNeg	300.106	9.228	2.67973e+06	3.74222e+06	2.41265e+06	3.79615e+06	4.34657e+06	2.86552e+06	3.99478e+06	3.3252e+06	3.98908e+06	3.28453e+06	2.63791e+06	2.24867e+06	3.03212e+06	2.99866e+06	2.37106e+06	2.1941e+06	1.519e+06	2.55743e+06	2.43554e+06	2.69165e+06	3.09553e+06	2.89159e+06	2.65569e+06	3.75021e+06	2.64917e+06	2.39264e+06	3.45982e+06	3.43032e+06	2.50938e+06	3.28569e+06	3.16451e+06	2.84624e+06	2.27487e+06	2.13395e+06	2.39016e+06	3.62224e+06	2.27235e+06	3.30103e+06	2.63239e+06	2.5627e+06	2.74764e+06	3.34643e+06	2.33462e+06	2.73044e+06	2.63903e+06	2.99529e+06
684	RPNeg	300.106	3.186	255376	329852	312454	218411	309719	479998	406091	252698	307107	397840	320436	357396	346681	346780	489941	280223	287042	368910	368532	306143	398919	304361	329916	296274	437227	306809	343873	392012	370413	322705	365964	272775	339473	328146	379362	355668	360965	374633	291764	256937	243957	278565	504161	162280	253781	134515
685	RPNeg	300.106	2.754	461615	295926	589550	595218	521530	476280	456101	580502	500074	313973	532908	285472	496770	251271	198986	542711	368362	435275	412035	399569	426657	478948	326786	529914	533895	458442	440957	400498	451003	376690	414950	455733	426152	630615	288041	511576	504108	412325	378807	276212	72091	130204	364172	55001	70929.3	302296
686	RPPos	300.134	0.902	2.93417e+06	2.66858e+06	5.06798e+06	4.23396e+06	3.14526e+06	4.83422e+06	4.02899e+06	3.22675e+06	3.00637e+06	3.97018e+06	3.34768e+06	4.64489e+06	2.36951e+06	2.63537e+06	2.25456e+06	3.69199e+06	3.08995e+06	1.41721e+06	2.88798e+06	2.2413e+06	3.34863e+06	2.69812e+06	2.87527e+06	3.56417e+06	2.98372e+06	3.18934e+06	4.74834e+06	4.12199e+06	3.30782e+06	2.73355e+06	2.70894e+06	2.07191e+06	2.69886e+06	3.39383e+06	3.59953e+06	3.00487e+06	2.80648e+06	2.50967e+06	2.8294e+06	1.13481e+06	1.39348e+06	2.48983e+06	1.82349e+06	1.59489e+06	2.84694e+06	2.60555e+06
687	RPPos	300.209	1.553	133125	145750	74284.2	148560	68411.7	50241.1	77234.2	64242.4	108055	67273.7	122214	288308	64180.4	83770.4	105440	38343.6	65692.4	175709	209981	51204.3	147349	183257	167385	86151.9	74673.7	88297.3	40488.9	39885	189989	153937	190103	178198	200628	171582	188650	175412	204356	197057	150511	8.78148e+06	7.96647e+06	7.88477e+06	8.24111e+06	8.06008e+06	8.32966e+06	7.89406e+06
688	RPNeg	300.23	1.754	71156.7	110620	68710.2	50865.2	55736.3	49252.7	47124.1	29032	191695	144659	172970	130677	90897.9	79522.6	126978	43045.7	80952.5	71925.4	59132	92137	213609	137806	74204.4	47201.1	171343	142412	112339	125775	151837	127719	159909	164306	172655	174888	179486	136526	148805	163154	139923	297510	265502	301258	291219	271912	274893	273381
689	RPPos	300.278	1.126	77303.1	88766.4	111911	18866.6	121878	64832.4	51851.2	106782	42830.6	465873	689607	46880.8	135393	347546	28358.2	36688.7	499418	279335	240591	586235	131954	160838	136725	61141.7	347056	585915	668487	1.58663e+06	376952	405712	381603	350825	377892	392658	453035	419242	370372	356986	381988	4.26183e+06	4.08135e+06	3.83713e+06	3.92089e+06	3.76873e+06	4.17376e+06	3.81531e+06
690	RPPos	301.208	1.166	38375.1	34462.7	138450	76834.5	45429	201615	185020	128280	22244.7	126818	257680	217952	86562.5	239244	455803	206779	50455	61037.7	189620	124862	105431	130096	268492	85011	74554.6	145757	271860	270989	167480	138481	136710	137403	123502	154279	140791	143708	151513	147816	142050	548820	403553	575022	470604	498599	519334	496179
691	RPPos	302.134	0.825	459628	242925	273023	307666	371341	315757	383838	181728	175518	498166	352455	465584	236912	349647	440958	306012	151105	330260	345360	317206	583060	318808	422567	432529	329671	190881	386907	443324	489489	402885	331111	425002	480566	553853	474475	550074	579936	305691	358848	269643	323969	295595	372811	372847	352784	375790
692	RPPos	302.225	1.786	409630	274792	334715	669793	573091	488118	560390	346651	407266	381731	346907	2.08729e+06	288095	271692	182721	268719	217000	914476	976614	372684	709014	569825	1.25915e+06	949802	347697	378558	306117	317195	590622	382380	353031	437037	357566	435138	505447	437720	414848	531392	401056	1.80473e+07	1.68743e+07	1.55428e+07	1.77186e+07	1.76465e+07	1.56295e+07	1.81713e+07
693	RPNeg	302.225	2.312	155852	291651	130982	224131	97669.3	189849	196297	84112.9	115447	152060	159337	274256	122414	255951	569129	121650	131426	126020	356447	132046	173916	154147	197331	64796.4	189707	262773	379275	317269	227032	195959	190566	203016	203790	243847	223968	243264	204157	224507	174003	556110	570742	556965	543258	530738	550336	581861
694	RPPos	303.293	1.904	120142	111971	474931	118351	966837	200802	205504	105637	168398	168490	317692	105164	1.31125e+06	881559	240639	93797.4	78891.2	269349	214038	123728	1.03143e+06	99833	949537	121816	623567	1.4234e+06	378157	240450	500245	714817	577045	609377	695802	695326	671347	625050	629238	484405	645855	168967	175215	163525	161808	181555	165576	201104
695	RPPos	303.293	1.362	420512	481684	8.62418e+06	485505	322859	1.59427e+06	311415	331607	627815	359710	1.99744e+06	305748	745162	1.67478e+06	1.29122e+06	240937	713000	927753	1.25016e+06	527570	1.25532e+06	6.33897e+06	2.2473e+06	757456	393847	1.48766e+06	659996	1.45513e+06	1.33503e+07	1.30849e+07	1.28361e+07	1.2466e+07	1.31629e+07	1.40529e+07	1.39853e+07	1.34083e+07	1.31232e+07	1.32005e+07	1.2505e+07	2.4127e+06	2.14318e+06	2.081e+06	2.28154e+06	2.20104e+06	2.39219e+06	2.33471e+06
696	RPNeg	303.843	0.842	2.02053e+06	2.36125e+06	1.36891e+06	1.47516e+06	1.83513e+06	1.90957e+06	1.31792e+06	916146	1.42623e+06	1.27037e+06	1.88707e+06	1.25985e+06	2.85737e+06	2.19634e+06	653876	871849	1.32676e+06	1.54413e+06	1.31619e+06	1.02274e+06	980768	1.86763e+06	1.5632e+06	878794	1.10601e+06	1.28473e+06	815389	805681	2.34301e+06	2.05293e+06	2.01896e+06	1.4103e+06	2.04636e+06	2.59055e+06	1.56708e+06	2.11565e+06	1.91294e+06	1.969e+06	2.27708e+06	1.92469e+06	1.85927e+06	1.67311e+06	1.72098e+06	1.60435e+06	1.94862e+06	1.85212e+06
697	RPPos	303.953	0.816	766268	489427	612478	2.10651e+06	2.69454e+06	662884	320834	1.70477e+06	1.45819e+06	2.51491e+06	936944	1.24501e+06	446352	430545	471242	2.57124e+06	777730	564166	353348	328671	1.76264e+06	1.41561e+06	1.1662e+06	1.52666e+06	1.14355e+06	902955	883986	552748	793344	601411	539861	629009	627712	735436	666739	616081	485142	548034	846516	613308	1.30099e+06	948206	363508	1.02672e+06	722934	887447
698	RPPos	304.15	0.805	1.32958e+07	1.03393e+07	1.3642e+07	8.98745e+06	1.1501e+07	1.20969e+07	1.09849e+07	7.57e+06	1.14396e+07	1.33386e+07	1.33743e+07	9.64858e+06	7.94182e+06	9.91871e+06	1.21186e+07	1.39001e+07	1.07137e+07	1.43718e+07	1.25323e+07	1.11628e+07	1.21943e+07	1.06754e+07	1.48435e+07	1.29166e+07	1.21464e+07	1.61251e+07	1.31793e+07	9.94249e+06	1.89288e+07	1.45138e+07	1.52665e+07	1.45913e+07	1.44845e+07	1.77713e+07	1.60822e+07	2.09265e+07	1.54813e+07	1.6039e+07	1.45574e+07	1.67827e+07	1.09407e+07	1.53738e+07	1.52632e+07	1.84302e+07	1.70127e+07	1.77364e+07
699	RPPos	305.283	1.099	575261	476057	733890	668376	734707	699917	831020	532103	798528	665419	621937	782793	579844	724879	826373	795109	766500	814461	686077	750609	687860	706176	735420	613596	704127	741938	723870	697948	893977	565879	601597	761082	693467	691770	718904	785832	721181	691144	694681	904944	509558	778786	339896	543882	633029	623277
700	RPNeg	305.84	0.85	1.4907e+06	1.36614e+06	733273	789650	965388	1.0556e+06	816625	660224	1.38367e+06	785505	1.04634e+06	698137	1.53402e+06	1.20552e+06	917790	522906	885017	927870	868796	623497	862818	1.12671e+06	870095	479279	768139	774520	191299	374307	1.35669e+06	1.19857e+06	1.21783e+06	1.30477e+06	1.1811e+06	1.3177e+06	1.14209e+06	1.36366e+06	1.22469e+06	1.33069e+06	1.22993e+06	1.21356e+06	1.23416e+06	982044	1.04995e+06	799505	1.07192e+06	919892
701	RPPos	306.012	0.802	881756	529056	1.02839e+06	796779	983107	542821	919891	968371	1.49905e+06	1.11943e+06	1.19212e+06	1.02975e+06	641626	1.11773e+06	962176	1.30627e+06	1.2082e+06	1.02479e+06	1.40662e+06	1.06988e+06	1.00139e+06	860983	1.00051e+06	1.38582e+06	1.63962e+06	1.28179e+06	1.68606e+06	2.15469e+06	917881	841857	1.20211e+06	910925	893809	828385	1.14684e+06	1.14669e+06	863303	768023	1.04205e+06	717594	742253	601448	700276	684204	834871	595849
702	RPNeg	307.927	0.894	4.38033e+06	3.82473e+06	7.23846e+06	5.39163e+06	4.64739e+06	4.97024e+06	4.62255e+06	5.79295e+06	615049	5.938e+06	5.95196e+06	5.62067e+06	3.13727e+06	4.65837e+06	3.79788e+06	6.66319e+06	5.13828e+06	3.23331e+06	4.74552e+06	4.71103e+06	5.18676e+06	4.17103e+06	4.63982e+06	4.11546e+06	5.8368e+06	4.51949e+06	6.78369e+06	6.94947e+06	5.00306e+06	4.59415e+06	4.68736e+06	4.5159e+06	4.51653e+06	3.96363e+06	3.92669e+06	3.962e+06	4.03895e+06	4.05273e+06	6.35558e+06	4.6687e+06	3.38284e+06	4.86364e+06	4.6972e+06	4.01631e+06	5.44406e+06	4.77453e+06
703	RPNeg	307.927	0.815	4.18118e+06	4.02573e+06	4.70668e+06	4.70285e+06	4.73772e+06	4.44378e+06	5.34624e+06	4.89211e+06	3.79287e+06	4.676e+06	3.85271e+06	4.48861e+06	4.57904e+06	5.23173e+06	5.59964e+06	4.30113e+06	4.5546e+06	5.07019e+06	4.98021e+06	5.01884e+06	3.93393e+06	4.46394e+06	4.44116e+06	5.66107e+06	3.89809e+06	4.66862e+06	3.85478e+06	3.84911e+06	4.0416e+06	3.89423e+06	4.07655e+06	4.08784e+06	4.10316e+06	4.25498e+06	4.19445e+06	5.00903e+06	3.5379e+06	4.1332e+06	3.85225e+06	4.98406e+06	4.47566e+06	4.02501e+06	4.58377e+06	4.40909e+06	4.79067e+06	4.33983e+06
704	RPNeg	307.927	0.883	4.38033e+06	3.82473e+06	7.23846e+06	5.39163e+06	4.64739e+06	4.97024e+06	4.62255e+06	5.79295e+06	6.00435e+06	5.938e+06	5.95196e+06	5.62067e+06	3.13727e+06	4.65837e+06	3.79788e+06	6.66319e+06	5.13828e+06	3.23331e+06	4.74552e+06	4.71103e+06	5.18676e+06	4.17103e+06	4.63982e+06	4.11546e+06	5.8368e+06	4.51949e+06	6.78369e+06	6.94947e+06	5.00306e+06	4.59415e+06	4.68736e+06	4.5159e+06	4.51653e+06	3.96363e+06	3.92669e+06	3.962e+06	4.03895e+06	4.05273e+06	6.35558e+06	4.6687e+06	3.38284e+06	4.86364e+06	4.6972e+06	4.01631e+06	5.44406e+06	4.77453e+06
705	RPPos	308.158	0.724	305728	323994	219170	243252	327345	229868	66078.6	215713	364484	36393.4	120865	170856	375329	127681	131549	67583.8	333695	176025	87716.7	177741	222849	174607	99276.2	190657	84094.4	106822	51709.9	169808	272847	253013	259637	342154	318704	314115	342833	287745	295272	179053	49961.5	872307	912442	852109	1.04885e+06	985656	1.10441e+06	1.01269e+06
706	RPNeg	308.159	0.797	145929	126794	97848.5	102285	158535	105548	39488.6	90932.1	136008	62502	71920.8	75110.6	108588	67399.4	73275.5	31021.9	177781	88183.5	32368.8	80156.4	143505	92838.1	36390.9	78312.3	94819.3	72765.7	29253.9	83208.6	156051	143107	118581	152956	128673	150974	132209	136901	184547	138865	124242	297479	276781	199050	307565	259149	260078	300454
707	RPPos	308.199	1.546	97602.2	162444	106287	114052	93666	84363.9	93854.8	71146.4	122728	98357.1	141304	109789	79130.9	99761	70830.3	50765.7	69480.7	86793.3	84000.5	74887.8	136588	130817	77175.1	86228.9	118133	85290.7	66501.9	76361.4	177509	153712	159632	142674	141118	169669	175512	182123	183058	168039	126356	171705	177998	138244	126230	185325	143780	146646
708	RPPos	309.112	0.831	272168	366085	233689	864779	215361	420130	237425	530873	470730	452849	585452	1.16802e+06	329941	418508	346490	716882	531946	389722	312083	677910	421537	299260	505116	455821	540144	206098	734600	1.0683e+06	378334	370132	307150	216050	284689	366042	403191	439329	399649	273076	341295	291136	196673	200015	251703	209180	203955	194155
709	RPPos	309.228	1.038	38004.6	48439.2	31635.5	27308.9	256596	26593.7	29174.5	23825.8	29172.6	32027.3	30512.4	20330.1	27723.4	27157.3	35956	37860.8	242225	344603	436627	97336.4	233614	529965	415097	251511	29691.1	22864.7	50402.8	23814.4	88428.5	110705	103625	110720	83892.7	124934	84340.5	122076	108374	83553.1	38050.2	79306.8	93439	93490.9	146271	87377	80188.8	85607.7
710	RPPos	309.23	1.049	53526.7	190351	24936.5	16782.3	89667.6	21946.5	21188	23737.4	148028	13319.7	93887	26060.4	137589	26101.1	36937.2	21707	23593.5	47529.1	65235.5	18264.8	111613	121842	114714	22298.6	14463	27597	13782.3	14974	226085	191164	184236	172208	188962	179207	173120	190398	188345	174647	218425	179659	107852	98795.1	79374.1	111760	68543.3	68172.4
711	RPPos	310.002	0.803	137007	301224	222296	192968	335281	459731	269867	119083	316328	577788	506128	298532	106923	639934	602713	493578	329807	254933	284024	319582	277607	341380	353316	139477	398729	264334	426192	364047	198427	218357	128633	220764	124484	201700	276141	116044	192990	170373	247851	135615	118011	146014	130484	121692	141070	169386
712	RPNeg	310.087	0.805	159194	124076	115492	162237	171541	97948.4	79372.4	141651	168049	78703.3	134856	132073	135201	101301	83961.3	108089	180835	145798	110966	115087	207100	164927	125769	91300.3	95617.8	78266.4	74176.3	88976.9	145690	191438	165683	159259	189200	194135	224978	163446	230366	147977	126582	58752.9	69725	53109.5	45891.7	48786.9	43189.9	42931.5
713	RPNeg	310.127	0.897	360160	288733	321642	183093	442841	585570	486127	394948	257097	925904	507381	423339	122693	1.22927e+06	1.25789e+06	534800	345949	258991	296231	336952	170117	418891	332264	135785	266630	580323	466769	277859	338648	277566	400969	378760	386841	425769	548564	424654	356347	319874	315567	171366	168450	147449	150387	171987	142495	143648
714	RPPos	310.139	0.919	603498	749793	160139	63120.9	110223	162767	171199	92687	213843	206306	205379	55841.5	569102	496246	1.29119e+06	798926	211432	180346	253318	164646	226063	128728	333174	269040	197971	156928	244734	215925	461456	441074	611936	517189	448787	556111	673905	647285	592615	543830	291828	109366	86912.5	80086.9	77388	78235.8	74076.5	90367.6
715	RPPos	310.214	7.075	59596.7	55352.1	67648.6	61012.8	108600	55003.6	82199.8	75793.2	74223	81388.9	60403.1	56714.1	52492.2	58619.2	60335.5	54984	72747.3	52721.5	58912.9	63278.9	66777.7	67943.2	60976.9	82002.8	88853.4	57634.3	68890.3	68063.2	92297.9	163653	167001	119139	185836	146473	174236	130988	115506	139548	140377	743749	663390	529459	885589	720112	689138	646493
716	RPPos	311.033	0.798	710043	303329	801559	825853	514028	742900	1.00884e+06	732290	446545	523764	760565	498300	251598	339464	422606	1.01952e+06	676546	699768	468029	450125	569066	580605	641181	613460	749636	507940	934702	367494	657144	504039	783880	623295	512177	512149	455573	731474	658762	796435	471423	830302	929359	962232	699244	816053	851216	861382
717	RPPos	311.319	2.598	21124.2	29324	23478.2	441104	29981.6	67596.3	23433.3	493081	27786.9	40781.2	23136.1	744212	22053.9	23978.2	29680.1	299856	38006	28797	33057.1	208201	27107.8	30826	28182.6	402052	21550	23908.9	23656.6	351632	55749.1	82534.3	60291.3	73428.1	45668.2	84612.7	61021.1	48183.4	66901.7	80144.2	60774	46257.8	38149.8	41512.9	38188.4	32725.2	40532.8	44442.2
718	RPPos	311.355	2.178	198116	236193	550223	131177	486407	324058	126772	414536	129572	385158	451340	281808	222251	352614	162424	338281	327054	230076	707066	168999	400286	119537	216998	91325.7	361439	4.5649e+06	165085	267704	1.35454e+06	1.19895e+06	999885	936705	975897	1.23205e+06	1.05606e+06	1.33536e+06	1.30181e+06	1.06898e+06	1.10137e+06	90068.6	123181	87665.5	100980	177170	116934	298040
719	RPPos	311.775	0.776	1.19952e+07	1.01317e+07	1.38387e+07	1.11091e+07	1.25222e+07	1.44298e+07	1.56936e+07	1.50614e+07	1.16178e+07	1.38867e+07	1.30691e+07	1.70384e+07	8.22908e+06	1.20653e+07	1.38231e+07	1.60614e+07	1.45356e+07	1.42936e+07	1.53325e+07	1.61963e+07	1.30929e+07	1.12885e+07	1.52178e+07	1.70663e+07	1.3953e+07	1.14583e+07	1.59159e+07	1.5827e+07	1.23831e+07	1.13285e+07	1.13837e+07	1.07241e+07	1.16639e+07	1.24718e+07	1.24603e+07	1.17721e+07	1.1982e+07	1.18671e+07	1.09855e+07	1.36081e+07	1.27082e+07	1.24915e+07	1.16875e+07	1.28516e+07	1.28904e+07	1.36245e+07
720	RPPos	312.063	1.008	132032	61735.2	75047.9	22233.6	63758.5	35442.3	20664.4	20153.9	73383.8	21348.6	56126.1	28268	34923	26298.6	30673	30177.5	73415.2	46859.6	28733.9	41951.1	56159.5	33726.7	40739.6	37669.2	48993.8	23005.2	26277.7	21967.1	123396	76281.5	94228.6	89033.3	96695.9	121053	95215.1	135767	116009	70243.7	93867	53907.8	44917.5	52303.1	63289.4	52760.9	64956.2	59180
721	RPPos	312.155	0.92	1.39541e+06	1.55635e+06	736400	307107	420706	526268	558197	475806	562948	586308	317144	385289	906818	741742	2.52605e+06	909333	691951	971246	901689	491770	496079	721149	828475	857222	601813	537673	746190	620447	942451	935226	1.07354e+06	1.05853e+06	1.30857e+06	1.40901e+06	1.32949e+06	1.40203e+06	738851	985728	1.02832e+06	222779	261734	181177	169801	181322	203414	205136
722	RPNeg	312.176	1.608	3.93095e+06	7.45407e+06	6.91553e+06	2.10603e+06	4.34511e+06	2.61063e+06	2.68335e+06	1.00845e+06	1.23825e+07	2.21756e+07	1.96723e+07	2.02374e+06	6.11883e+06	7.6769e+06	4.03809e+06	4.0549e+06	1.38398e+07	1.0229e+07	1.30861e+07	2.90217e+06	1.0583e+07	5.1464e+06	2.41722e+06	2.84997e+06	3.24093e+06	1.9851e+06	1.71882e+06	2.89291e+06	1.58146e+07	1.67541e+07	1.49127e+07	1.56419e+07	1.78029e+07	1.84937e+07	1.80675e+07	1.69945e+07	1.82987e+07	1.52798e+07	1.40099e+07	4.36657e+06	4.37694e+06	4.24361e+06	4.72006e+06	4.48837e+06	4.54172e+06	5.0334e+06
723	RPNeg	312.23	1.371	70474.3	113268	103344	94936.1	45430.2	108917	87307.9	75945.8	62659.4	63645.6	94017.2	88122.2	93386.6	99571	102120	82971.4	131800	49876.9	44980.5	43863.4	171362	61148	114112	116907	66945.4	88922.3	41714.5	42230.7	167606	139637	148818	153757	56869.6	190696	229576	171780	146207	116425	206544	2.8325e+06	2.33875e+06	2.35012e+06	2.14686e+06	2.41952e+06	2.01474e+06	2.25659e+06
724	RPNeg	312.23	1.262	164158	252230	138133	142903	159857	148792	93817.6	103513	282838	154003	304593	106542	206240	130512	139839	41169.5	121096	209512	152420	89675.4	270465	220472	142091	68674.1	223330	106706	111660	112327	418093	498455	511022	278756	534126	441784	418224	488510	568942	411757	381941	2.08093e+06	1.74888e+06	1.5707e+06	2.05236e+06	436480	2.07724e+06	2.02811e+06
725	RPPos	312.314	2.394	206441	136583	158774	5.77236e+06	173785	1.61027e+06	134829	3.90351e+06	221080	1.32725e+06	282810	7.99982e+06	163928	155389	735656	3.17668e+06	268649	210206	235605	2.68644e+06	227095	171691	194725	2.99804e+06	341488	193658	168429	2.34618e+06	818482	845279	729516	822735	811533	912810	827475	752439	614703	840336	918700	354855	471773	427414	414386	363695	425981	362291
726	RPPos	313.173	0.752	556891	337183	408820	621156	453804	413856	352589	636660	326322	265789	455676	409747	263278	194726	275815	661137	381863	443576	401817	421010	583499	401080	489448	549998	286518	160707	141829	368505	381105	508648	386898	267368	406001	377547	491549	448755	411635	376895	380371	122002	122004	105535	108024	128041	141330	120372
727	RPPos	313.772	0.777	8.01997e+06	7.01106e+06	9.63189e+06	9.65996e+06	7.91637e+06	9.65841e+06	1.01084e+07	1.02607e+07	8.10075e+06	9.35803e+06	8.73258e+06	1.07654e+07	5.14307e+06	8.46384e+06	9.36334e+06	1.02122e+07	9.68845e+06	9.37999e+06	9.7373e+06	1.06756e+07	8.72576e+06	7.04445e+06	9.85766e+06	1.16021e+07	9.31196e+06	7.46656e+06	1.03328e+07	9.93852e+06	8.00844e+06	7.66069e+06	7.69153e+06	7.27645e+06	7.8553e+06	7.79294e+06	8.42335e+06	7.77651e+06	8.14439e+06	7.81947e+06	7.29313e+06	8.7983e+06	8.24884e+06	8.06508e+06	7.62146e+06	8.42345e+06	8.61187e+06	8.92904e+06
728	RPNeg	313.871	0.853	699447	775786	1.07737e+06	911595	801096	1.02106e+06	966522	1.46158e+06	932649	1.17628e+06	709876	2.04042e+06	582147	1.01781e+06	1.21977e+06	1.01535e+06	1.15197e+06	1.27967e+06	1.45702e+06	1.36452e+06	935828	816962	1.02578e+06	1.08997e+06	916351	1.11251e+06	1.38592e+06	1.05302e+06	908217	885596	1.09472e+06	771129	905727	737377	905723	786375	881913	862512	1.0303e+06	861821	683850	763580	896901	1.05566e+06	967419	557522
729	RPNeg	313.98	4.527	216412	235144	276024	312513	294420	332851	380154	496119	359675	248529	269275	364232	310196	334042	430537	460583	362398	457870	465105	506863	311768	408682	333970	340550	199343	348280	249413	315568	326772	346202	333001	320904	323573	272695	322596	293804	322588	389083	303883	450983	481471	503825	455645	531786	393935	470434
730	RPPos	313.997	0.811	125601	100429	511519	211089	249758	113358	155412	103719	342566	91482.5	345973	72937.1	215654	252937	97451.8	97213.4	322943	138487	137025	111663	157943	121351	123423	134441	293525	90837.5	130356	104361	197940	163804	135122	182145	122769	246976	152721	171698	185919	203012	132371	620870	491632	543933	570103	596811	686704	575477
731	RPNeg	314.127	1.027	166829	241578	460033	57466.1	264898	64556.9	38549.7	42149.8	105017	106826	113597	81612.7	317917	327307	58611.5	84421.9	265392	200083	100154	80197.9	248568	164006	134481	38351.8	212730	161140	79862.1	122397	146293	239588	173242	163975	189356	192719	149256	158913	197111	187486	183058	189182	236782	224997	227826	215203	246672	295014
732	RPPos	314.225	1.182	31168.4	46586.6	39798.3	31983.3	33311.3	38775.3	27382.1	38615.2	132881	145396	145879	98045.1	110629	139357	144214	100829	70100.5	27717.9	43618.7	60020	51242	80203.3	36657.6	74913.9	105264	83296.7	59865.5	137057	49017	50513.3	36619.4	62352.1	44576.8	63054.6	52009.5	57301.4	47342.2	52648.6	57157.2	97698.4	82235	87329.7	94761.5	99374.3	92029.1	114832
733	RPNeg	314.246	1.397	546320	952375	395182	576229	368712	688044	396137	355135	848745	418257	881827	684851	686946	665729	774285	374833	557171	924263	628364	440360	779470	745288	662921	376237	617814	471444	436665	638705	1.16688e+06	979656	1.22868e+06	1.09836e+06	1.27138e+06	1.2176e+06	1.26288e+06	1.2473e+06	1.27057e+06	1.0679e+06	1.00426e+06	1.37771e+06	1.13254e+06	1.06044e+06	1.13504e+06	1.16732e+06	1.18397e+06	906346
734	RPNeg	314.246	2.53	36158.3	42111	30943	25009.5	23007.5	55523.1	23581.4	26708.5	23969.8	58022.7	15856.9	30009.6	19506.5	27862.6	27081.5	22107.6	20616.1	88642.2	70156.2	22317	123772	19758.5	31116	20265.4	32203.8	24772.9	35652.8	34855	61448.8	83752.3	69723.5	57805.7	67611.2	49226.9	78691.6	90242.1	78761.6	49872.6	56218.1	247739	184866	112390	160891	147462	134724	142137
735	RPPos	315.277	1.27	210666	185723	200676	210636	234924	210305	166038	179928	161797	200951	212346	157127	120030	98991.2	132405	170686	2.34576e+06	2.40924e+06	2.99385e+06	152458	4.82632e+06	5.44493e+06	4.81858e+06	2.8762e+06	133933	326959	250312	145405	510015	519459	589354	501608	614895	549489	571798	660246	557363	568828	401150	322182	335184	266718	342296	345938	320817	303950
736	RPPos	315.769	0.775	3.27183e+06	2.74373e+06	3.69591e+06	3.8359e+06	3.14846e+06	3.78121e+06	4.12622e+06	4.00376e+06	3.02769e+06	3.91127e+06	3.35422e+06	4.5215e+06	1.98569e+06	3.34941e+06	3.68066e+06	4.02146e+06	4.0478e+06	3.69657e+06	3.61549e+06	4.06951e+06	3.04265e+06	2.82625e+06	3.84499e+06	4.48996e+06	3.55855e+06	2.83771e+06	4.11201e+06	3.97627e+06	3.43823e+06	2.79901e+06	3.2332e+06	2.86456e+06	2.92107e+06	3.44834e+06	3.21245e+06	3.19022e+06	3.2338e+06	3.29461e+06	2.83733e+06	3.5785e+06	3.16598e+06	3.26852e+06	3.2375e+06	3.2244e+06	3.49733e+06	3.4778e+06
737	RPPos	315.979	0.773	1.93777e+06	1.33785e+06	1.18324e+06	1.56689e+06	1.09696e+06	1.73547e+06	1.03549e+06	1.44637e+06	1.36234e+06	1.8872e+06	1.60266e+06	1.52572e+06	695136	1.1156e+06	1.48845e+06	1.95707e+06	984675	1.09517e+06	1.33874e+06	1.22287e+06	1.62119e+06	1.03476e+06	1.44196e+06	1.52494e+06	2.24575e+06	1.15899e+06	835838	1.52375e+06	1.32847e+06	1.31583e+06	1.21901e+06	1.29142e+06	1.27632e+06	1.43005e+06	1.50982e+06	1.28804e+06	1.34412e+06	1.21051e+06	1.27959e+06	602289	934381	730812	746291	909676	565372	397090
738	RPPos	316.041	0.805	181056	171596	560179	405286	369683	317432	252511	329237	260316	456659	606569	419912	283717	368223	511058	495665	464312	276145	403515	524925	375575	370556	298763	567065	606323	383947	431354	403388	299135	299662	474514	346907	341388	433397	273854	413282	272008	166328	375345	354689	194507	184903	230848	168719	181099	202693
739	RPPos	316.108	0.989	374085	305343	218818	184374	254019	269297	157033	95613.6	254787	246313	216690	176208	211285	147581	62993.3	111866	138343	98425.8	85426.9	53639	257510	230193	124608	75409	190125	150477	175868	106938	291227	248462	228318	190065	223872	306306	241811	264552	294000	236064	225576	90569.6	112131	169594	87990.8	137625	158087	128683
740	RPPos	317.206	0.75	409203	334972	252408	246283	901183	280205	242309	269772	698248	172352	411089	252571	422661	147695	132515	247308	287367	184857	208697	194622	569413	260005	194336	323019	293591	198465	117283	179497	408117	440270	408884	484342	361341	470237	376118	453252	496714	548168	266398	127320	140449	117731	135075	140030	156888	128905
741	RPPos	317.272	0.936	160225	82280.3	114673	94855.4	103324	98473.1	89922.4	71374.9	87981.5	93216.8	110489	73180.2	82831.8	98539.1	80730.1	104325	119652	140423	117982	82716.6	118637	129072	106730	104743	100880	124882	95212.5	109925	831301	848441	692569	695619	887558	807437	820557	732527	734314	734483	897584	108219	114557	99654.9	99659.3	111448	108204	134279
742	RPPos	317.766	0.775	923941	880146	1.03047e+06	1.39425e+06	1.07207e+06	1.18408e+06	1.26734e+06	960908	719722	966258	946424	1.45932e+06	689333	918320	1.19593e+06	1.47119e+06	1.23382e+06	1.33182e+06	1.3414e+06	1.45059e+06	1.08369e+06	987724	1.30517e+06	1.5191e+06	769606	972076	1.34291e+06	1.30382e+06	1.01154e+06	822010	848853	681879	936730	818439	878074	927814	810460	940488	838427	1.24838e+06	1.11991e+06	1.02885e+06	902064	1.00517e+06	1.02005e+06	1.04427e+06
743	RPNeg	317.955	0.808	3.87335e+06	3.48592e+06	4.57267e+06	4.1458e+06	3.95203e+06	4.0623e+06	4.13162e+06	4.36463e+06	3.59205e+06	4.4892e+06	3.965e+06	4.25582e+06	3.5975e+06	4.22593e+06	4.42135e+06	4.3114e+06	4.17821e+06	4.03121e+06	3.90744e+06	4.31633e+06	4.14917e+06	3.72111e+06	3.97327e+06	4.18966e+06	3.7715e+06	4.28883e+06	4.89114e+06	4.66176e+06	3.93671e+06	4.03602e+06	4.08352e+06	4.16442e+06	4.17502e+06	3.88384e+06	4.01762e+06	4.13988e+06	4.26499e+06	3.88683e+06	3.96656e+06	4.04996e+06	4.09083e+06	3.7043e+06	4.45912e+06	4.19071e+06	3.94527e+06	3.96727e+06
744	RPNeg	318.095	0.92	233369	188674	191823	61373.3	157280	139859	49650.1	62788.1	172789	434008	114850	81387.5	65629	150690	120086	45398	62943.9	67258.7	69103.5	61293.1	173082	165345	52654	74249.7	315311	239303	199528	79212.1	142683	162409	164038	166891	125555	145711	182582	141446	153132	140429	165529	89966.6	83686.8	83806.2	64326.2	91361.7	76935.9	60209.2
745	RPPos	318.119	0.831	284729	529797	409600	280738	474162	338751	321192	308536	673709	297263	506007	284882	468630	330677	304992	309883	372374	333083	299836	319613	361199	329323	347960	295619	315042	276769	321976	306009	737984	466097	605482	639824	522677	773577	631164	781773	572105	735684	452428	513407	353659	394077	375724	381658	406573	357914
746	RPPos	318.166	0.818	1.2835e+06	709561	1.69607e+06	831239	1.13225e+06	1.14164e+06	1.32768e+06	1.10385e+06	1.14392e+06	1.22639e+06	1.16401e+06	1.5845e+06	869626	1.12111e+06	1.2845e+06	1.31999e+06	1.14923e+06	909112	1.35276e+06	1.26395e+06	1.20771e+06	1.02865e+06	1.48713e+06	1.26275e+06	1.20746e+06	995842	1.18761e+06	1.83877e+06	1.37007e+06	1.205e+06	1.27819e+06	1.00513e+06	1.24762e+06	1.71043e+06	1.10754e+06	1.6517e+06	1.17762e+06	1.15249e+06	1.24041e+06	3.12499e+06	2.81358e+06	2.31968e+06	2.45278e+06	2.4575e+06	2.59712e+06	2.35912e+06
747	RPNeg	318.183	1.045	28894.2	25257.3	27184.7	24822.5	36268.9	23253.7	28431.2	23589.4	274438	241473	296184	345287	207403	214917	215859	252408	217165	154930	130979	295816	312742	234001	209955	261230	387745	255061	232847	451656	181815	156063	162060	153040	180906	229041	163860	182841	212808	175701	123050	112502	72141.3	38971.4	42029.9	56710.1	55893.8	63644.1
748	RPNeg	318.219	1.866	80221.1	153896	101079	199105	195533	48232.4	107623	129163	47872.3	194034	74896.3	230805	62937.8	201716	576683	37544.6	220192	256671	439792	125252	224541	174698	195291	55058.5	49405.5	52776.2	43509.2	38124.2	161683	142325	132335	191476	141345	195440	113762	162580	204518	171750	109544	1.51567e+06	875583	1.24215e+06	2.12664e+06	1.14774e+06	1.24465e+06	1.40437e+06
749	RPPos	318.22	7.458	150930	163844	145089	217719	267405	113559	191219	165810	95643.2	112690	138212	135683	104076	87953	169200	118248	121499	95921.4	165733	188882	121488	110134	231528	132924	202396	135154	208570	210259	504873	681768	542626	656233	595534	638876	640173	557438	643269	582039	554593	1.62859e+07	1.43013e+07	1.5762e+07	1.58487e+07	1.54141e+07	1.43088e+07	1.70474e+07
750	RPPos	319.288	0.955	199771	108157	139147	114135	129784	110104	109403	85657.4	119342	108644	131227	98481.9	107109	128317	106877	128949	156540	188539	195162	106423	134747	168273	144465	132216	117992	134326	111496	131484	1.17755e+06	892183	735932	1.27032e+06	812981	1.08849e+06	934090	1.06495e+06	968318	838330	1.12989e+06	148095	141490	132870	157884	143606	159152	167007
751	RPPos	319.897	0.804	580579	470950	731782	703499	597903	622819	547717	350700	492507	429237	673183	602980	497263	683304	334626	485220	621160	577009	604811	585165	432742	289961	552340	632287	675180	322808	396873	459607	457661	419858	529485	415668	534206	244470	490681	506698	463561	377245	501703	865476	857464	626031	714564	593979	668874	907657
752	RPNeg	319.945	0.863	563124	661518	1.14971e+06	866151	820609	1.39085e+06	921320	1.28322e+06	485656	1.0722e+06	901863	895528	626889	1.10975e+06	1.15328e+06	1.05332e+06	920017	818938	888962	943989	905101	697209	730804	1.09315e+06	1.45913e+06	1.35623e+06	1.19705e+06	1.21115e+06	879520	860158	655739	1.06391e+06	637445	1.07886e+06	1.05759e+06	1.04054e+06	828148	917545	589887	668921	485804	491506	525075	521709	565717	536485
753	RPPos	320.124	0.805	3.16753e+06	2.26772e+06	1.25665e+06	1.55689e+06	1.41261e+06	1.83134e+06	1.11002e+06	1.01537e+06	2.36182e+06	981620	1.74523e+06	1.22606e+06	2.18564e+06	1.19214e+06	1.78979e+06	1.09998e+06	1.22827e+06	1.63713e+06	1.59155e+06	927366	1.87254e+06	1.92569e+06	1.85809e+06	796301	1.4638e+06	1.8618e+06	1.07478e+06	1.05123e+06	3.24307e+06	2.68336e+06	2.28942e+06	2.67321e+06	2.28851e+06	3.13759e+06	2.56687e+06	3.54053e+06	3.05744e+06	2.45085e+06	2.53456e+06	2.41304e+06	2.5551e+06	2.18671e+06	2.34668e+06	2.30748e+06	2.63802e+06	2.58988e+06
754	RPPos	320.16	0.937	346881	103246	69308.4	58193.2	60311.7	63307.5	62677.2	46698	71582.9	81398.6	61231.1	49741	198301	71556.3	174837	74913.1	71555	205154	85675.6	58456.3	75034.8	98464.3	73170.6	72454.8	66066.7	46477.2	60862.5	78063.1	190752	73127.6	135559	136276	158413	167467	141102	167451	158463	170295	91151.6	78321.4	75686	67836.2	71843.4	80847.2	78224.4	141637
755	RPPos	321.804	0.768	8.59084e+06	6.50728e+06	1.11626e+07	1.11255e+07	1.05923e+07	1.15072e+07	1.18705e+07	1.14449e+07	9.24346e+06	1.13985e+07	9.21446e+06	1.24061e+07	5.94525e+06	9.69059e+06	1.14731e+07	1.23128e+07	9.35698e+06	1.02906e+07	1.09322e+07	1.26803e+07	9.92209e+06	7.74749e+06	1.04582e+07	1.34038e+07	1.01525e+07	7.96319e+06	1.20665e+07	1.28225e+07	9.31526e+06	8.96068e+06	8.89273e+06	8.56372e+06	8.93254e+06	9.20785e+06	8.99507e+06	9.3405e+06	9.1917e+06	9.01237e+06	8.75006e+06	1.10155e+07	1.0528e+07	9.56435e+06	1.04102e+07	1.00312e+07	9.73441e+06	1.00035e+07
756	RPNeg	321.866	0.874	479078	428090	630260	559901	569543	490823	482845	313027	365267	267967	526659	567229	490533	613596	412034	392136	753744	425864	476881	367990	627331	436777	398485	442922	642575	420523	348784	253630	391935	570578	395043	438619	429365	476305	558233	341066	561886	400271	439898	405264	858270	280375	742377	716454	625304	606461
757	RPNeg	321.942	0.862	493982	556808	891880	626828	728636	613756	900930	884478	607314	508641	628744	741024	231157	722936	1.02747e+06	771173	771870	564229	667164	981740	445344	611160	573261	489343	805776	667524	698954	1.02134e+06	617247	476050	596729	573931	722641	556679	555200	602892	583686	613432	539459	342786	476223	218250	346720	323670	269208	319134
758	RPPos	322.139	0.915	730361	335889	175709	74341.1	75508	124087	129544	57325.1	109103	102866	71311.3	53836.4	347762	292153	614313	317391	166887	323904	105870	106076	211873	190459	178084	257008	117482	223878	226591	135709	424112	344540	371346	379978	269231	487130	382699	390224	339988	405814	363261	82680.6	77994.4	71850.8	68868.2	74790.1	69995.8	117075
759	RPNeg	322.154	1.036	79398.7	64412.9	71023.3	26164.9	74902.5	87274.8	57373.4	69774.5	235793	214474	257996	217002	246215	239053	319024	176944	141101	118221	160176	109587	221059	239146	232357	123357	85272.4	110896	124264	82805.6	177408	177796	175175	218412	175498	200703	172285	187718	194707	189186	168097	349618	297203	272635	330155	351329	319119	320648
760	RPNeg	322.25	1.951	29344.1	124467	28807.7	118121	27725.9	30520	30569.3	26351.1	39383.4	26653.2	42323.2	152949	57117.6	25084.8	26821.5	22391.4	28430.6	81458.8	71103	43503.3	55603.8	74488.1	52880.9	26646.7	29944	26739.8	29434.5	37136.1	69527.6	47695.2	66201.5	57519	72175.7	68231.6	53244.4	45086	85674.6	59734.2	55813.1	5.88547e+06	6.3388e+06	6.24022e+06	6.66705e+06	5.2176e+06	5.92455e+06	6.39049e+06
761	RPPos	323.152	1.122	37400.9	75216.5	33449.7	26446.4	51666.3	24330.8	23825.1	20898.7	21130.4	25551.3	26346.8	25510	43405	18995.7	52489.2	25803	20193.2	26324.2	51172.6	16863	29342.4	30727.4	148250	21921.7	24393	18073.9	22530.9	23894.1	42334.9	40450.9	52020.9	79225.2	46405	62318.1	50106.1	36488.9	54226.4	42370	35317	95698.3	78199.6	75259.8	62491.8	70620	72699.5	102924
762	RPPos	323.283	2.14	110021	99823.8	94397.9	84600.7	99500.2	89173.2	116595	107043	83419.9	83520.5	85100.6	88278.8	86137.8	79180.3	90947.4	67711.8	75233.1	78548	90435.5	92549.9	98748.4	76515.6	92623.7	77929.3	69749.9	65206	105249	118825	245718	168750	192564	157513	175613	244498	218301	192206	154559	194087	221425	273688	289110	219752	182515	290605	261331	274996
763	RPNeg	323.9	0.889	741873	619257	374849	565563	500417	529380	352824	363541	661746	344199	277515	317539	868857	650111	397298	214843	308333	512553	411311	299576	678806	459828	475567	287718	397943	475152	200262	287350	244828	668872	392949	542331	579943	674846	639449	694715	349612	513921	662939	245952	467056	455022	502052	422666	305206	315354
764	RPPos	324.155	0.917	792231	629411	385803	59279.5	107069	176958	169802	197953	115721	243407	99871.6	119507	726334	510575	620669	670756	176305	431419	292516	229740	292950	183653	363091	416775	299536	250570	415692	274810	493192	331530	525753	545616	559673	673860	490094	372291	581932	408502	489538	83407.2	78411.6	91879.6	91890.5	75019.5	109793	86249.2
765	RPNeg	324.176	1.548	106414	73065.5	68385.4	75550.2	86644	63995.3	65151.3	58803.4	83412.2	181852	200238	70013.9	64964.7	60588.4	62163.9	63249.7	121440	86633.8	84725.7	64345.3	113381	79267.5	80519.4	65520.3	95451.2	79012.1	59971.1	108176	161059	186091	134667	178656	190694	163321	180090	151309	162435	171050	169340	89601.3	77616.2	87604.5	110215	92684.9	181204	83957.5
766	RPNeg	324.23	1.579	35223.4	25724.9	27768	24728.8	24505.7	34161.7	24866.9	25471	3.49333e+06	3.00279e+06	3.10633e+06	2.14757e+06	1.7262e+06	1.655e+06	1.37969e+06	1.04783e+06	1.35695e+06	1.18755e+06	1.14847e+06	925045	3.02864e+06	2.76491e+06	1.75189e+06	1.33444e+06	2.8264e+06	2.49115e+06	1.84142e+06	1.51754e+06	1.58254e+06	1.64695e+06	1.60866e+06	1.57583e+06	1.80886e+06	1.69368e+06	1.80738e+06	1.76956e+06	1.9811e+06	1.51224e+06	1.36659e+06	38149.6	39077.1	33014	34276.7	35090	54260.5	34844.8
767	RPPos	325.262	1.27	255913	339081	171566	148899	157502	350610	265280	90415	296127	199007	245469	91184	179060	160768	315340	264905	246312	78179.7	285284	111407	147622	375823	213372	347841	263351	360280	193098	106428	639718	592785	515236	491430	667785	742653	490675	764421	778372	566851	384995	63579.9	70780.1	56322	70783.6	72673.7	92798.1	46164.3
768	RPPos	325.335	1.956	28555.9	22510.5	32336.9	26554.6	21443.5	16676.4	14078.1	17034.9	20957.4	21851.1	18097.2	18147.1	14886.4	12032.6	11138.6	14835.3	11799	14533.8	10653.3	16418.4	19285.2	19276.7	17820.9	15113.2	21341.9	23909.4	14745.7	19335.8	77973.6	36522.2	46606.2	75431.4	42992.5	71612.6	113751	92257.2	83957.7	60753.2	78737.9	34599.7	28038.8	44449.5	27496.3	30971.6	36567.5	38364.9
769	RPPos	325.371	1.86	158322	216106	2.56993e+07	75982.5	304982	113443	71139.6	117423	129957	145197	211164	124120	163289	198629	169223	57123.5	73874.5	152627	94484.9	70614.9	447888	121828	375103	98022.2	95952.4	493575	60943.1	110946	934257	1.13811e+06	995088	856001	916301	807998	982305	773693	764357	710344	1.38905e+06	3.31957e+06	2.64507e+06	2.56844e+06	2.54075e+06	2.24543e+06	2.3105e+06	2.30403e+06
770	RPPos	325.798	0.767	1.77504e+06	1.43741e+06	2.38056e+06	2.7312e+06	2.23391e+06	2.51472e+06	2.17411e+06	2.26269e+06	1.82866e+06	2.46724e+06	2.06315e+06	2.6385e+06	1.33029e+06	1.84072e+06	2.74182e+06	2.52173e+06	1.87736e+06	1.98093e+06	2.46324e+06	2.70232e+06	1.95034e+06	1.52709e+06	2.18212e+06	2.82752e+06	2.07487e+06	1.6131e+06	2.53569e+06	2.77818e+06	1.964e+06	2.11248e+06	1.7969e+06	1.8507e+06	1.80429e+06	2.04904e+06	1.8796e+06	2.15807e+06	1.82953e+06	1.94314e+06	1.93526e+06	2.30276e+06	2.32851e+06	2.03141e+06	2.00197e+06	2.1039e+06	2.19744e+06	2.09454e+06
771	RPPos	326.134	0.903	529129	364220	67258.6	60716.9	82090.5	62927.6	100844	64153	70639.6	49780.4	69351.9	69604.2	329605	373207	957240	407772	86267.3	109238	84854.1	61516.3	69376.7	107676	88376.1	86183.8	83722.8	125954	51375.5	62265.4	264446	306669	284084	148440	246903	269448	332262	224351	268223	306213	223558	92654.1	91652.8	75924.1	74329.1	75083.8	84558.2	82809.5
772	RPPos	326.145	0.85	1.55695e+06	824417	977388	146687	320208	370378	314669	73453.4	197575	216368	281570	261414	1.02005e+06	864846	2.21759e+06	1.24241e+06	263474	210704	451114	212364	311980	272531	364105	369170	371235	632924	224136	206118	1.35865e+06	2.05953e+06	1.58567e+06	1.61462e+06	2.12433e+06	2.39988e+06	1.51068e+06	1.612e+06	2.35662e+06	1.26468e+06	1.63056e+06	88192	75888	92047.2	123033	103519	137910	102896
773	RPPos	326.171	0.935	538061	552613	209330	71947.8	69837.8	220640	93784.5	103698	73025.8	196511	171012	60303.5	361195	361390	543272	405712	78816.1	163077	307290	130686	83674.8	86290.3	108361	199202	207199	185634	207578	104148	270816	424093	311090	424503	425889	522910	427039	444348	292890	342443	363661	101659	94246.8	93519.8	94596.7	134155	79538.7	95723.5
774	RPNeg	326.191	1.567	1.35604e+06	169595	681903	208020	587282	392310	343967	321723	534613	353371	421338	159062	138174	177762	295880	432652	214283	197143	186253	367716	788102	298499	378014	305519	420469	202821	222261	669664	1.47771e+06	1.12565e+06	1.1953e+06	1.32717e+06	1.53712e+06	1.46293e+06	1.19023e+06	1.6039e+06	1.43706e+06	1.36216e+06	1.12299e+06	4.85985e+06	3.793e+06	3.78936e+06	3.99106e+06	3.89723e+06	3.2936e+06	3.53088e+06
775	RPNeg	326.191	1.804	4.22769e+06	7.49273e+06	6.84334e+06	1.76715e+06	4.40361e+06	2.53016e+06	2.84155e+06	1.13825e+06	1.01391e+07	2.31544e+07	1.67766e+07	2.22508e+06	6.19096e+06	7.92943e+06	4.03132e+06	4.63016e+06	9.35184e+06	9.87623e+06	1.09108e+07	3.33172e+06	8.46666e+06	3.93079e+06	2.46459e+06	2.84904e+06	3.03618e+06	2.42984e+06	1.74123e+06	3.08563e+06	1.37136e+07	1.46117e+07	1.41008e+07	1.47142e+07	1.64512e+07	1.6323e+07	1.72808e+07	1.50115e+07	1.50828e+07	1.43014e+07	1.28779e+07	6.80868e+06	5.75078e+06	6.00039e+06	6.51521e+06	6.64353e+06	6.15699e+06	6.9275e+06
776	RPPos	326.194	0.815	9.42011e+06	9.83951e+06	9.52463e+06	6.93029e+06	7.20893e+06	8.16871e+06	7.26076e+06	7.89446e+06	8.45187e+06	8.26151e+06	1.36033e+07	8.31337e+06	8.21368e+06	7.54701e+06	8.6044e+06	7.65098e+06	8.73382e+06	9.85489e+06	8.60357e+06	6.43393e+06	9.15521e+06	8.64592e+06	8.90264e+06	8.95825e+06	6.70004e+06	1.74373e+07	7.64187e+06	6.74383e+06	1.65875e+07	1.31566e+07	1.32077e+07	1.29672e+07	1.10784e+07	1.60476e+07	1.17201e+07	1.55321e+07	1.46126e+07	1.44086e+07	1.33539e+07	1.33954e+07	1.48003e+07	1.41542e+07	1.57943e+07	1.43041e+07	1.4061e+07	1.54172e+07
777	RPNeg	326.209	1.042	66464.5	67262.6	51565.1	50834	47567.6	59078.7	53266	50303	208495	176716	214199	140578	111528	113416	144129	62016.7	79143.5	63748.7	57993.6	50563.4	198715	137059	101694	74113.9	196386	117440	142719	119946	193116	114733	165183	162357	210398	157459	150880	188691	174977	156800	153200	669892	613114	587484	499490	645537	660578	614637
778	RPPos	327.149	0.915	141959	74414	99768.9	89537.2	91881.3	87517.5	90891.2	75929	92670.9	78330.1	105249	81331.3	84882.4	88797.4	73241.1	91969.6	108010	128359	107222	75002.1	103118	125982	116200	93345.3	85034.7	93455.5	80342.1	94496.5	261894	272494	366098	331291	303723	261747	213938	225204	347356	274863	334645	105567	105313	96033.1	89365.7	100068	96526.8	118811
779	RPPos	327.314	2.608	90658.1	120730	99895.2	75538.7	90217.6	136863	113391	97836.6	120762	76860.1	139616	90164.3	143138	73647.8	124281	39672.7	84538	101413	104196	97855.3	128733	79525.4	124494	75483.1	101404	94873	112075	84780.5	119150	128997	146157	102001	81032.4	140779	146281	119519	109407	124427	124688	402913	257342	344895	344241	277081	323886	499235
780	RPNeg	327.767	0.85	1.08101e+07	1.02226e+07	1.24339e+07	1.29246e+07	1.13945e+07	1.25834e+07	1.3475e+07	1.3385e+07	1.03423e+07	1.30956e+07	1.13306e+07	1.25364e+07	1.03954e+07	1.15512e+07	1.28491e+07	1.43115e+07	1.36981e+07	1.22736e+07	1.41363e+07	1.45421e+07	1.18586e+07	1.13247e+07	1.36134e+07	1.52434e+07	1.23515e+07	1.35387e+07	1.38965e+07	1.45842e+07	1.04925e+07	1.11062e+07	1.11724e+07	1.08645e+07	1.1355e+07	1.13963e+07	1.08711e+07	1.13883e+07	1.09261e+07	1.12836e+07	1.03808e+07	1.1491e+07	1.00375e+07	1.14611e+07	1.13044e+07	1.09011e+07	1.13209e+07	1.08651e+07
781	RPPos	327.929	0.807	735875	462152	862712	826540	735764	613960	674685	383323	405673	597074	793884	723301	418173	536180	498628	468089	703766	524184	486324	475963	738232	539218	502039	711777	846113	340540	485908	636774	601430	707903	495928	576222	521728	663364	753896	490282	570865	702250	546581	1.17305e+06	940537	881022	877141	869266	1.02827e+06	868665
782	RPNeg	328.095	1.229	29418.9	38629.2	23799.9	21706.6	21629.3	22702	22275.4	19814.4	88511.8	18440.1	25766.8	21524.1	18085.2	22317.4	18385	20792.4	21991	19474.9	18719	19170	25734.9	23234	21502.1	22877.5	19586.6	20281.1	18185.2	21768.7	30922.2	27625.4	23090	41365.3	29481.5	39020.6	36379.4	29895.2	29513.3	29890.6	27305.8	30955.4	33349.3	35930.1	29222.2	34303.9	32329.4	32502
783	RPNeg	328.225	1.036	133917	162863	49225	40524.2	169223	42616.4	45399	45987.5	327828	47253.3	192603	60365.5	242859	49361.7	74626.4	42983.1	114045	73846.8	92949.7	46313.5	161617	205012	77764.3	45222.3	82929.1	56998.3	47639.2	43046.5	276878	318432	251395	276124	296004	274738	371228	352848	291187	307308	219842	472466	700106	459591	545597	466873	456269	479037
784	RPNeg	328.261	2.126	165281	194175	148734	38798.9	32514.7	139542	80521.2	69010.6	217062	208530	122751	215808	127433	177318	277610	49893.1	115580	64772.2	70524.8	101272	544915	323852	128607	85816.8	200146	298935	128505	102953	176463	202948	169978	156844	176326	193335	226189	193544	221898	144833	161982	317596	167348	258151	171451	131987	135091	130505
785	RPNeg	328.298	3.057	23431	29187	27133.9	30557.9	46684.4	34389.6	22058.9	32233.4	65997.9	40697.7	38704.7	31465.2	28843	31676.8	26208.9	30307	28172.5	23230.5	36496.8	21600.4	71035	59334.9	48106	24915.3	39321.1	29962.9	32065.7	41991.9	156801	165291	112882	138628	157286	164084	194399	160444	169114	135074	126200	390773	353361	307596	349747	333339	269084	311553
786	RPPos	328.309	1.486	44858.1	45583.5	41392.4	19273.2	58415.8	34036.5	19538	40389.8	22191	191580	393881	31374.5	82194.5	165430	30330	23873.2	136442	123442	116981	148181	97068.5	81965.6	100952	44118.4	101018	280701	223902	570313	231182	222634	210169	183656	219491	237375	257955	227121	250604	209352	190629	49357.2	47917.3	28204.8	60691.3	40940	47845.6	39887.7
787	RPNeg	329.764	0.85	4.17989e+06	3.75389e+06	4.29283e+06	4.63225e+06	4.18053e+06	4.62727e+06	4.90554e+06	4.85991e+06	3.8083e+06	4.63515e+06	4.17435e+06	4.54292e+06	3.56369e+06	4.38068e+06	4.5896e+06	5.10178e+06	4.95959e+06	4.35868e+06	5.26971e+06	5.27819e+06	4.25353e+06	4.08972e+06	5.0627e+06	5.46735e+06	4.41655e+06	4.68805e+06	5.06385e+06	5.18129e+06	3.78489e+06	4.00944e+06	4.06695e+06	4.30536e+06	4.14635e+06	4.12754e+06	3.95304e+06	4.17747e+06	4.08174e+06	3.90797e+06	3.94659e+06	3.9254e+06	3.84489e+06	4.17085e+06	4.06293e+06	4.14865e+06	4.07112e+06	3.79519e+06
788	RPNeg	330.036	0.884	226397	135202	377069	201329	130115	175040	183231	289391	243031	229823	218798	279177	243631	283404	314836	334807	216332	295221	202682	354567	282952	263900	307129	259855	397928	505939	525094	510660	154367	136306	205203	110608	125377	175873	188297	139149	181781	182089	105249	138212	164137	92770.8	218030	126578	129039	99991.1
789	RPNeg	330.074	1.002	364482	421452	550953	66150.6	319350	149761	233886	95455.1	237013	41645.8	396611	84029	232933	39991.2	102204	173595	44902	68391.4	108309	57821.2	543091	881182	706886	158105	48782.8	44336.6	129334	48542	427182	372273	418720	406976	519122	455952	451466	418177	429862	408988	397573	326138	432842	382370	419234	404072	411517	403418
790	RPPos	330.123	1.223	433249	706698	441344	249896	621967	281223	409116	635724	303258	268311	392715	482709	209943	350968	357663	292090	460996	292782	271547	374233	409909	668207	280537	310456	345562	351870	311472	210439	1.14996e+06	1.03461e+06	984472	1.1103e+06	968832	1.02929e+06	1.02386e+06	1.02721e+06	1.11059e+06	1.1255e+06	1.01743e+06	326792	150762	114784	674383	453282	691204	227938
791	RPNeg	330.183	1.255	108302	86743.9	186929	92537.6	126684	122506	81297	101803	98573.7	97374.9	139360	119122	68775.5	58047	64222.5	56042.4	109283	85013.2	135796	78840	255101	210333	162993	115719	164057	158179	173202	116855	141792	138701	109862	124144	155647	127932	148075	129528	145613	146766	112848	211447	111722	138261	144993	138260	127637	157465
792	RPNeg	330.241	1.062	388058	826700	68543.7	69456	491769	67745.1	70667.9	59802.1	1.24651e+06	72664.2	1.38387e+06	61115.3	744786	74414.7	77112	71584.6	239278	600157	591610	61321.9	1.15145e+06	698334	681115	84233	352534	89197.1	152728	96869.9	1.10437e+06	1.24061e+06	1.09997e+06	1.20483e+06	955582	995526	1.04028e+06	1.33426e+06	1.42976e+06	800845	1.19323e+06	2.06461e+06	1.96524e+06	2.36325e+06	2.91518e+06	2.14453e+06	2.81792e+06	2.96429e+06
793	RPPos	331.285	2.712	118883	379473	134519	171362	92489.5	260412	201941	143284	82736.2	252674	109248	249659	124179	256832	411171	206661	75753.2	345609	309705	155540	133457	254159	235036	44651.8	207221	225387	311850	402390	215353	199364	270575	240168	257378	237903	218542	213108	170471	173364	313767	248088	169592	229411	106456	130060	71358.4	251917
794	RPPos	331.324	1.734	331674	474940	1.08263e+07	1.47676e+06	331164	2.06855e+06	882091	388838	495647	375376	1.71819e+06	260203	975828	2.78533e+06	2.42073e+06	147298	739287	991940	1.5587e+06	574818	1.34302e+06	5.94109e+06	2.41162e+06	900961	528385	765699	595279	1.95239e+06	1.3284e+07	1.3476e+07	1.31723e+07	1.34144e+07	1.42156e+07	1.38549e+07	1.36349e+07	1.3399e+07	1.42042e+07	1.34718e+07	1.27581e+07	4.06315e+06	3.89524e+06	3.13743e+06	3.7167e+06	4.20237e+06	3.84378e+06	3.86274e+06
795	RPPos	331.743	0.78	834814	870203	483005	515013	673001	587986	522876	337219	917185	730057	788945	452950	639036	706310	422510	306492	415895	515511	566652	499579	738874	740074	661317	317898	775788	344635	517308	770922	673793	952678	751489	821933	873047	757268	923597	754593	862781	734920	798809	772870	591874	495980	573165	566943	572419	555526
796	RPNeg	331.761	0.85	2.06503e+06	1.96148e+06	2.32266e+06	2.55923e+06	2.34404e+06	2.25974e+06	2.5055e+06	2.62854e+06	2.01572e+06	2.52138e+06	2.29822e+06	2.48837e+06	2.18164e+06	2.20238e+06	2.5976e+06	2.87843e+06	2.5935e+06	2.33898e+06	2.6734e+06	2.62661e+06	2.14028e+06	2.09405e+06	2.37616e+06	2.5973e+06	2.37627e+06	2.6104e+06	2.6473e+06	2.54638e+06	2.02965e+06	2.02902e+06	2.12551e+06	1.99975e+06	2.42041e+06	2.13586e+06	2.12614e+06	2.09631e+06	2.11978e+06	2.10529e+06	1.98997e+06	2.21084e+06	1.87673e+06	2.38511e+06	2.20416e+06	2.18156e+06	2.36667e+06	2.04628e+06
797	RPPos	331.833	0.763	9.7958e+06	7.73695e+06	1.23441e+07	1.25538e+07	1.12064e+07	1.11841e+07	1.18336e+07	1.12796e+07	8.9729e+06	1.19066e+07	1.12247e+07	1.18658e+07	6.17687e+06	1.0071e+07	1.17799e+07	1.42526e+07	9.81345e+06	1.10294e+07	1.03541e+07	1.20943e+07	1.03282e+07	8.36581e+06	1.04336e+07	1.3355e+07	1.18905e+07	7.7173e+06	1.30687e+07	1.33182e+07	1.0115e+07	9.75408e+06	9.81012e+06	8.82172e+06	9.7615e+06	1.00679e+07	1.00579e+07	9.58083e+06	9.10381e+06	1.02892e+07	9.69995e+06	1.19118e+07	1.12795e+07	9.91871e+06	1.00921e+07	1.14648e+07	1.1158e+07	1.06448e+07
798	RPNeg	331.957	0.867	573370	447672	568450	535392	721918	661361	713057	989252	440845	626149	666955	650115	451055	671110	845255	1.7886e+06	886834	506379	559725	880473	551288	603271	553775	795189	618838	1.51236e+06	737607	897401	637917	676649	645423	643456	630390	872435	607754	585081	601647	659609	706370	584042	456071	948950	984567	908513	573411	477493
799	RPNeg	332.199	1.061	31607.9	24160.5	59047	25648.2	53675.1	25464.5	39835.6	45606	160756	80030.9	91447.9	90602.9	65753.2	32368.5	52761.9	27892.8	89064	31604.3	42710.7	69145.8	148833	150543	65355.2	104489	143863	94527.6	51375.4	97310.9	70468.4	125386	111119	119939	130341	84200.8	113290	140839	116562	119524	65979.6	642323	431539	346765	415324	405196	463341	516740
800	RPPos	332.235	1.176	29870.6	37761.2	37666.4	30163.1	32021.5	30258	23411.4	37265	625711	448271	520106	474283	481608	417570	489417	405954	237977	197957	199859	306413	371011	319756	165413	264344	411117	351433	365926	525785	348222	257563	309330	246529	258916	278623	277755	341310	344032	268875	272235	116754	78453.8	130331	76100.7	99989.2	83181.2	71312.5
801	RPPos	332.327	1.732	62253.4	23020.2	2.1656e+06	402811	26940	405735	137274	44830.4	41076.4	71135.9	353440	23920.2	151720	388084	263461	21998.2	126778	117372	201915	65760.8	285166	902573	163786	140274	40245	92290.5	74863.9	273734	1.72453e+06	1.89353e+06	1.83083e+06	2.4072e+06	2.07638e+06	1.72079e+06	1.44737e+06	1.82462e+06	2.01812e+06	2.20946e+06	1.71931e+06	504282	283718	350531	621001	563201	503366	490882
802	RPPos	333.288	1.067	99914.8	22455.9	25634	24250.8	27681.8	22950	20084.4	17135.1	31607.3	16558.8	851276	19068.5	21973.8	22834.6	29567.4	21036.4	21615.5	31338.3	25916.6	16195	22138.5	44592.5	53355.7	23050.6	19428.7	15459	15942.3	16882.9	45926.9	38823.2	55030.2	28771.1	38622.9	32408.8	33169.7	34239.7	41945.1	21869.6	55481.5	103534	171076	116934	75718.9	98041.1	70521.2	79006.8
803	RPNeg	333.758	0.851	360154	370742	377048	499961	403338	450275	476858	472733	342452	487899	440342	434944	477627	373113	481701	483539	492653	481875	482192	507023	379311	375671	648973	501729	315105	469021	490182	394096	397770	421370	346493	388954	347460	423909	401320	416343	459786	250154	445903	391945	347354	444267	371220	387757	467745	393922
804	RPPos	333.83	0.758	3.87369e+06	3.2657e+06	5.29226e+06	5.2098e+06	4.53889e+06	4.73401e+06	5.2047e+06	5.00235e+06	4.22851e+06	4.94649e+06	4.5992e+06	5.40594e+06	2.60376e+06	4.56112e+06	5.0604e+06	6.14603e+06	4.34004e+06	4.83197e+06	4.49883e+06	5.25129e+06	4.31668e+06	3.70789e+06	4.42531e+06	5.72146e+06	5.08083e+06	3.27548e+06	5.35245e+06	5.73393e+06	4.29757e+06	4.2649e+06	4.29979e+06	3.74806e+06	4.14004e+06	4.52813e+06	4.41072e+06	3.73259e+06	4.15032e+06	4.27987e+06	4.30056e+06	5.84376e+06	4.86414e+06	4.19451e+06	4.65234e+06	4.5694e+06	4.59563e+06	4.49068e+06
805	RPNeg	333.892	0.879	500443	437280	855005	598290	631402	777237	731524	337709	590800	696027	753926	684516	701866	536401	595090	486571	907010	429522	669397	443539	706942	436107	585548	507684	690235	372504	414473	576827	667689	593070	511477	634167	761978	677955	692194	600514	531575	539466	727653	882266	1.00863e+06	915101	948191	1.0619e+06	982699	839474
806	RPNeg	333.929	0.81	259120	278937	157931	171454	171325	176799	125353	118894	209156	152111	187764	131858	326950	210335	128878	78281.2	46635.2	208081	157204	86348	165449	195631	128780	42515.1	129737	131271	108074	120861	230510	193829	240786	215460	238024	217654	227949	257669	205907	215455	219312	138748	148780	167183	189579	174003	140279	190639
807	RPNeg	333.929	0.922	165500	303484	114647	135815	288391	226851	126058	95739.4	167604	170686	185139	107864	302791	131136	125940	123036	95810.8	126807	101548	74005.7	246123	275576	153507	63072.8	195055	181188	102996	102714	211296	191220	180358	220371	231955	183553	151152	139638	212598	255177	304467	146834	94907.2	138662	165013	148613	105477	165786
808	RPNeg	333.954	0.867	386507	726422	765153	571072	845953	720968	640278	910669	454303	627337	466433	959691	584376	873825	1.15501e+06	973037	725767	895721	807859	1.30689e+06	819436	806438	683845	621026	742763	996640	943880	879738	664026	628490	673403	659490	451335	770979	722923	675359	793298	663943	496771	448213	435206	497072	471802	661878	666510	382747
809	RPNeg	334.014	0.811	311660	235923	218663	162517	232733	384334	98468.3	64460.1	11510.6	17288.7	38044.2	28883	12615.1	15149.5	26296.5	17656.9	15516.1	12488.4	28820.8	34613.8	12604.7	13792.3	34064.9	36105.6	21528.2	11544.4	37722.9	34395.3	82651	77098.9	64879.1	58532.9	63645.4	78622.2	68915.1	93005.6	101593	70290.6	59361.8	29568.3	31373.2	33876.6	45720	33876.8	23668.2	48006.9
810	RPNeg	334.015	0.872	782832	817380	235878	328226	1.00228e+06	775259	578474	212181	223292	258872	237766	198137	214065	217337	210367	204811	234760	215811	209814	220591	238445	223770	197585	218615	240934	212115	264207	240842	304430	290980	344823	249466	311998	394545	270838	240023	331222	276397	282589	510630	366125	334337	153394	425386	352128	496743
811	RPNeg	334.097	0.984	116653	311905	58058.8	37027.3	132885	49270.1	34832.9	34745.9	661151	39219.7	631635	40721.3	762832	38383.4	43983.5	41276.5	44826.7	92712	61762.3	33917.2	430457	376804	268729	39661.9	77431.1	42732.6	104591	39352.1	650499	718201	641636	642073	668693	631061	586808	677021	645585	758983	618544	175971	164186	168495	190596	189183	163009	182900
812	RPPos	334.212	1.192	213802	262535	302877	144908	266160	249103	105681	138234	212430	24219.5	413792	75648.6	58792.8	20616.2	62984.2	20829	62805.5	27589.5	48877.9	26768.6	480068	264440	139437	78820.2	49963.7	24151.1	39260.9	53664.5	336938	454314	384528	419695	450606	464110	499908	374666	553063	456736	253083	435270	106253	81900.8	639996	113210	386893	631400
813	RPPos	334.212	1.291	238050	41829.6	27149.6	135584	41270.2	26395.6	105407	36824.1	26911.7	24814.9	378222	79574.3	18618.5	24917.9	65516.8	31536.1	49341.6	30666.1	29992.3	32071.1	454566	272007	141586	78718.8	22313.6	19020	33105.3	22528	404533	479778	60603.1	433263	458524	464110	490135	358782	515352	412847	40395.9	2.94162e+06	2.45821e+06	2.42e+06	2.2714e+06	2.15157e+06	2.0406e+06	2.32695e+06
814	RPNeg	334.214	1.512	89527.7	147713	163474	119152	92144	167152	150006	110258	80985.5	181287	99309.2	142426	69235.2	161235	281252	91770.2	96522.5	100868	177996	74526.2	125992	143230	147031	72031.9	72456.5	183543	207346	135077	122744	147796	118282	121827	133440	125390	146911	139217	122579	144589	113406	748640	668391	783075	569390	432891	549717	671233
815	RPNeg	335.798	0.842	7.87867e+06	6.95879e+06	9.78765e+06	9.87393e+06	9.01015e+06	6.8256e+06	9.87275e+06	9.89245e+06	7.58173e+06	1.07816e+07	8.94189e+06	9.47715e+06	6.77751e+06	8.65314e+06	9.45599e+06	1.05327e+07	9.50713e+06	8.36093e+06	9.19684e+06	1.01271e+07	8.91295e+06	7.25897e+06	9.22739e+06	1.04141e+07	9.69606e+06	9.27541e+06	1.096e+07	1.06228e+07	7.84164e+06	7.76218e+06	7.92911e+06	7.90738e+06	8.67519e+06	8.91411e+06	8.03607e+06	8.20925e+06	8.93195e+06	8.96231e+06	6.08967e+06	8.96545e+06	8.29842e+06	8.64966e+06	6.69962e+06	8.63207e+06	8.75879e+06	8.79916e+06
816	RPPos	335.827	0.752	1.2163e+06	1.08705e+06	1.83716e+06	1.62353e+06	1.61911e+06	1.60311e+06	1.29059e+06	1.59683e+06	987599	1.68072e+06	1.45414e+06	1.49958e+06	943476	1.50266e+06	1.57506e+06	1.8428e+06	1.31884e+06	1.60008e+06	1.58086e+06	1.48911e+06	1.34296e+06	1.09683e+06	1.5072e+06	1.86957e+06	1.75432e+06	991319	1.81293e+06	1.82251e+06	1.3492e+06	1.22315e+06	1.20256e+06	1.2422e+06	1.24679e+06	1.35942e+06	1.21052e+06	1.43443e+06	1.00566e+06	1.40179e+06	1.24912e+06	1.47467e+06	1.40337e+06	1.31095e+06	1.41543e+06	1.46287e+06	1.48739e+06	1.41449e+06
817	RPNeg	336.094	0.993	41985.6	32562.2	35517.3	32405.3	49167.5	42244.2	27461	31041.3	217632	35591.2	182007	32057.8	188615	33719.1	34378	35396.6	37957.5	55812.5	40038.2	30346.4	81611.9	96653.4	36456.4	32817.1	42936.2	37224.8	35257.5	34646.5	127466	148239	133495	121005	154696	186686	205677	143910	128179	148597	109652	40688.6	47096.2	43043.4	41118.4	42515.1	45940.3	40966.4
818	RPPos	336.228	1.296	119860	122167	182726	112929	129795	228012	94862.9	72210	119960	24972.5	179949	113452	61087.6	53016.3	53309.2	16846.6	47175.3	96814.7	81351.7	35118	238050	231890	94589.7	51002.6	32666.4	40018.6	38663.4	90744.7	217149	230562	235581	196814	240984	246093	285304	275871	293893	223000	145852	1.30981e+06	982879	987067	965417	1.05097e+06	1.10392e+06	1.14059e+06
819	RPNeg	336.23	1.874	117919	193648	161819	236137	233241	98983.8	141539	203424	97451	234032	111501	266950	93605.8	243469	737362	77123.5	255426	285161	465811	164142	272159	211201	230635	106942	98264.7	106076	86647	78383.1	198007	179529	172397	225248	177087	239373	152130	198599	223863	228595	141370	3.47218e+06	2.4871e+06	2.68944e+06	2.93949e+06	2.38505e+06	2.45861e+06	2.40507e+06
820	RPNeg	336.23	1.34	71453.9	154918	83043.5	43543.5	57616.1	64162.5	63504.3	71096.9	120966	52156.8	83349.3	110576	59075.9	44043.9	57184.4	42071	49371.5	50117.6	49050.4	47691.5	97995.1	102068	59301.5	43478.7	42148.8	65643.6	42010.5	42838.6	133087	112531	122622	111363	86773	160265	132436	141084	136005	122235	98265.3	5.43555e+07	4.2824e+07	4.16084e+07	3.90895e+07	4.35521e+07	3.9475e+07	3.70596e+07
821	RPPos	336.266	5.913	174474	138231	86182.9	156807	157140	65973	183015	89575.9	123348	100121	85317.4	42070	95121.3	30421.4	34246.9	32952.8	168191	65029.5	35749.1	62440.4	106108	66706.4	205413	126077	442749	232289	264392	241298	129059	86696.9	122245	101886	145628	81175	143146	125387	137604	92216.2	112347	367525	238691	275980	305484	267591	355510	344429
822	RPPos	337.111	0.775	805332	956261	538596	600381	656184	879483	707177	441232	992247	529462	801396	471427	884608	699751	807374	497171	612905	763411	654760	328851	993713	706815	717546	421894	880689	527661	706917	549151	1.15306e+06	726559	771932	953585	809900	975858	1.08855e+06	899872	1.02601e+06	677851	992601	1.17073e+06	1.15398e+06	1.14137e+06	1.08323e+06	969911	1.19203e+06	70232.5
823	RPPos	337.183	0.813	137257	101762	149183	112307	126474	119737	124241	103763	87196	128210	122137	82160.2	81977.2	94666	96874.4	108231	105754	106216	110771	111355	130583	89927.7	133360	112085	133691	96576.5	181602	105705	737488	524024	529773	514423	665915	540405	825133	577879	496107	708091	544788	136270	94536.5	100261	131613	122497	116953	169656
824	RPNeg	337.262	2.158	38865.3	53952.6	30120.1	30409.2	30732.6	26550.9	36750	25383.1	47054.9	32817	65227	24614.7	74363.8	33688.8	28227.6	23486.3	24820.9	46462.8	35797.5	26100.8	48102.5	70353.2	44370.3	26350	29477.9	25725.7	28864.8	34341.4	174384	185369	168377	158308	225695	231840	182410	174948	206199	190809	142572	51979.7	53542.3	49290.7	59852.5	53738.2	56063.9	57464.3
825	RPPos	337.335	9.472	7.12745e+06	7.24512e+06	7.03242e+06	6.3999e+06	6.74189e+06	6.88046e+06	7.05e+06	6.89265e+06	5.82594e+06	6.05907e+06	7.21636e+06	5.83894e+06	6.96562e+06	6.6343e+06	7.47074e+06	7.56689e+06	6.14279e+06	7.02143e+06	7.55351e+06	7.10115e+06	6.43131e+06	7.85817e+06	6.98688e+06	6.94014e+06	5.22874e+06	5.9697e+06	7.18092e+06	6.06779e+06	7.52552e+06	6.83031e+06	8.49384e+06	6.7414e+06	6.91369e+06	7.44193e+06	7.00529e+06	6.81602e+06	7.2459e+06	7.85518e+06	7.37339e+06	7.5769e+06	7.68088e+06	7.66319e+06	7.2061e+06	8.09954e+06	7.12756e+06	8.58101e+06
826	RPPos	337.778	0.771	2.74673e+06	2.34088e+06	1.67458e+06	1.90687e+06	2.20943e+06	2.78219e+06	2.04736e+06	1.21206e+06	2.3514e+06	2.09137e+06	2.42724e+06	1.79653e+06	2.21e+06	2.22544e+06	1.93031e+06	1.29759e+06	1.83161e+06	2.31558e+06	1.78107e+06	1.33464e+06	2.52162e+06	1.5655e+06	764101	1.18668e+06	736591	365641	1.56124e+06	1.42006e+06	3.00152e+06	2.37003e+06	2.60911e+06	2.62217e+06	2.46525e+06	2.60451e+06	2.89682e+06	2.85079e+06	2.6227e+06	2.74336e+06	2.49772e+06	2.59256e+06	2.10229e+06	1.94493e+06	2.18581e+06	2.04747e+06	2.17432e+06	2.04576e+06
827	RPPos	338.171	0.938	436032	261597	138815	73397.5	89209.4	75707.5	75134.8	54379.7	82887.6	79442.4	73379	119062	321947	113099	386492	331515	93831	185306	108269	73392.2	293222	115619	88857.2	90779.8	163399	92156.6	84402.1	93296.4	298258	176362	280167	277501	228371	305425	310598	270560	296404	256008	207039	103648	98546.7	86159.8	112028	175127	103412	115182
828	RPNeg	338.209	1.052	32410.5	28959.4	29485.8	26664.5	28500.9	26241.5	32235.4	27808.7	641480	531640	649589	559588	474893	437537	373275	298003	195613	205091	142340	190432	357498	311567	263126	236428	535994	502024	448685	348440	321002	361816	323402	313470	349187	365175	362834	367310	416531	313950	280513	64105.4	49897	46315.3	45004	41072.7	45576.4	52319.8
829	RPNeg	338.246	1.737	35173.7	85256.3	37178.6	56931.3	34655.6	56526.3	48840.3	35231.6	1.55333e+06	1.18304e+06	1.23829e+06	1.08435e+06	894332	793670	722195	596780	751989	777751	780907	655797	1.46305e+06	1.2998e+06	643697	815695	1.2618e+06	977285	855678	711209	784846	619838	593490	528305	834149	824379	684428	748424	863390	635742	537662	343231	240162	238281	169974	314017	274151	150762
830	RPPos	338.282	6.51	445896	353054	129555	147897	318971	108566	164016	130860	233999	170110	136635	57608.7	141498	39345.7	52218.3	46619.2	128924	135271	43239.5	70893.4	127725	58690.5	159609	138067	760329	298304	321415	213757	146361	149365	120378	142724	190982	180802	132270	201023	147311	169094	100256	209243	135683	172353	291615	287820	257364	289330
831	RPPos	338.282	5.923	158530	64987.7	65740.2	140563	139710	73432	170921	61385.2	124541	96421.4	73236.6	24999.9	73896.3	52099.1	68887.4	39753.9	102317	56264.1	28694.9	70712.5	104190	41619	129804	92778.6	443248	227785	221139	183247	94192.3	84104.5	94611.3	122801	96716.9	73418.5	102405	101698	100692	75639.2	106597	131219	102630	114250	137637	76634.6	109321	74389.9
832	RPPos	338.33	2.629	40431.7	43446.7	31989.5	43540.8	36107.7	106392	43193.6	41979.4	47584.3	47039.3	35404	58895.4	42492.5	44795.3	32970.3	50982.8	110266	3.06891e+06	241982	43834.1	218151	683518	86196.7	49715	491579	520332	1.22246e+06	30847.3	226167	233323	223965	215984	218919	254906	208714	241834	226053	202750	240891	80248.3	61921.4	53729.1	67579.9	65686.4	52040.6	51481.5
833	RPNeg	339.277	2.36	31905.2	21945.1	44737.8	22753.9	23653.4	32304.7	55025.4	23597.7	58564.7	26268.6	50590.4	28357.4	72987	31412.5	43868.1	40283.9	24831.4	35880.8	28789.9	25855.1	41583.9	53295.5	53500.1	26277.5	35062.7	28386.5	38737.1	36659.1	87238	73538.6	73756.7	58048.5	74563.8	74836	93814.8	84870.7	84771	65404.3	72369	90732.6	74989.4	82742.4	84438.7	147246	103594	77740.9
834	RPPos	339.387	2.409	118099	112730	461704	45473.7	197060	128591	114328	85347	74519.5	437159	493378	81051.2	160936	384491	57445.7	111054	548770	193156	478179	170397	302068	72407.8	134824	98738	218689	2.09955e+06	168559	322999	783905	821176	699661	701837	672582	897479	850398	764634	745817	687593	797766	282731	108447	140774	153485	137527	126548	135301
835	RPPos	339.775	0.774	1.98593e+06	1.82009e+06	1.223e+06	1.34076e+06	1.77622e+06	1.8696e+06	1.1591e+06	964882	1.84554e+06	1.22605e+06	1.55452e+06	1.04844e+06	1.41035e+06	1.44743e+06	1.28832e+06	930155	1.16747e+06	1.44594e+06	1.21713e+06	804844	1.48596e+06	1.28428e+06	962295	909758	1.47518e+06	355538	1.00633e+06	670301	1.70072e+06	1.72889e+06	1.84862e+06	1.5084e+06	1.55381e+06	1.61193e+06	1.90102e+06	1.69073e+06	1.60946e+06	1.89858e+06	1.56155e+06	1.67947e+06	1.36052e+06	1.12104e+06	1.20761e+06	1.08075e+06	1.17313e+06	1.38082e+06
836	RPNeg	339.792	0.841	2.1717e+06	1.94391e+06	2.38879e+06	2.34477e+06	2.34033e+06	2.4747e+06	2.62583e+06	2.85877e+06	2.11392e+06	2.6684e+06	2.27127e+06	2.57716e+06	1.90867e+06	2.40041e+06	2.52036e+06	2.64724e+06	2.71406e+06	2.36183e+06	2.59525e+06	2.76719e+06	2.22051e+06	1.95399e+06	2.48713e+06	2.588e+06	2.26231e+06	2.61484e+06	2.71825e+06	2.7107e+06	2.24548e+06	2.15334e+06	2.20494e+06	2.11056e+06	2.21767e+06	2.34199e+06	2.045e+06	2.31296e+06	2.03546e+06	2.1764e+06	2.28724e+06	2.63678e+06	2.39246e+06	2.5394e+06	2.34796e+06	2.41812e+06	2.37385e+06	2.57019e+06
837	RPNeg	339.899	1.006	1.24865e+06	1.72092e+06	555971	1.66074e+06	1.66782e+06	2.70845e+06	2.18018e+06	2.61979e+06	2.29005e+06	2.15064e+06	1.68674e+06	2.68771e+06	3.01511e+06	2.9397e+06	2.27241e+06	1.77874e+06	3.36078e+06	4.01526e+06	4.80169e+06	4.14783e+06	1.81191e+06	2.8166e+06	3.48135e+06	3.94552e+06	2.015e+06	3.78187e+06	2.72602e+06	2.46109e+06	2.3138e+06	1.88038e+06	2.36865e+06	2.33382e+06	1.77669e+06	1.93514e+06	1.65457e+06	1.79565e+06	1.5896e+06	1.88969e+06	2.85116e+06	278279	323739	350230	415725	377488	353363	297549
838	RPPos	339.929	0.804	384615	410346	313640	238821	570909	425549	226058	225081	845220	958948	486670	778456	286009	226146	338025	280803	296252	247970	275816	192930	998603	752173	498545	225335	716610	462766	501997	343394	298073	278726	357265	433989	367870	429518	362553	271926	379968	405858	256468	304189	263738	266244	252727	223150	231451	282993
839	RPPos	340.15	0.892	1.0873e+06	933080	777072	316335	386697	486180	599203	350033	1.04592e+06	391813	619800	384713	1.44734e+06	916448	1.6916e+06	1.38609e+06	448166	556356	598189	885592	452441	317744	295366	311747	530202	419664	427208	321943	1.135e+06	966746	852054	991271	1.15657e+06	1.1143e+06	1.06308e+06	997016	821911	1.25074e+06	931058	63440.9	64055.2	61720.6	56296.7	110005	109019	79800.1
840	RPNeg	340.207	2.005	2.54097e+06	5.32311e+06	5.13558e+06	1.20342e+06	2.96627e+06	2.31558e+06	1.91982e+06	897590	7.68685e+06	1.49794e+07	1.19533e+07	1.60186e+06	4.61722e+06	5.10552e+06	3.0186e+06	2.24097e+06	6.4096e+06	7.41298e+06	7.98259e+06	2.51277e+06	7.07134e+06	3.13038e+06	1.77083e+06	2.18949e+06	2.29728e+06	1.53407e+06	989755	2.32743e+06	1.23725e+07	1.12819e+07	1.13752e+07	1.16053e+07	1.21998e+07	1.24534e+07	1.39338e+07	1.19282e+07	1.33454e+07	1.21182e+07	9.84864e+06	2.81595e+06	2.43729e+06	2.42519e+06	2.67419e+06	2.94199e+06	2.68656e+06	2.97381e+06
841	RPNeg	340.222	2.358	56792.1	53834.3	53161.1	43035.1	31332.3	60178.6	43526.6	28098.7	20332.9	36071.5	64703.6	36497.7	35530.8	28012.1	43904.8	24698.3	37565.8	21918.8	21704.7	27457	40109.2	26880.8	28203.5	22333	38890.6	23450	29957.2	47505.7	34564.2	53428.6	55181	52937.6	39929.5	57112	51118.8	57009.7	53622.6	39049.6	36797.2	66616.2	99843.5	83639.9	83136.6	64718.4	87127.1	100563
842	RPNeg	340.225	1.035	40908	29657.4	30924.8	30266.3	31571.4	31150.5	33067.8	32219.2	509620	488771	540364	466510	337559	319345	274971	212489	188623	145495	157047	135869	289216	291020	227049	203684	433656	355090	347545	267952	221923	191262	174705	203364	219197	205418	216902	185496	255958	203986	168312	42373.3	48423.7	45619.3	44940	41542.4	46643.4	48542.3
843	RPNeg	340.261	2.077	68259.4	197302	98372.1	167323	57778	104375	68433.3	85676.3	92935.2	232310	76673	166361	100318	192601	210453	75875.2	132985	97149.6	84688.6	137358	272929	231582	130562	175893	289538	261835	219109	234740	206867	156785	185555	196736	180107	228176	239681	208883	270986	138313	136554	316825	314574	324458	276714	294718	258243	296570
844	RPPos	340.345	2.697	148460	190784	173970	1.5877e+07	186137	3.47639e+06	153036	1.56914e+07	170740	1.302e+06	156914	4.66335e+07	130411	181873	1.25678e+06	1.1772e+07	155022	654235	180323	7.63293e+06	224406	189039	186528	6.4555e+06	163412	190488	327676	1.17475e+07	2.74935e+06	2.34302e+06	2.11004e+06	2.27853e+06	2.56351e+06	2.21601e+06	2.1672e+06	2.36998e+06	2.78909e+06	2.32378e+06	2.40314e+06	458290	363441	326777	373056	471432	346481	506553
845	RPPos	341.772	0.773	644809	519698	304998	325647	581541	535136	331921	252091	617196	290805	513792	209829	502761	476336	208972	342943	349267	346076	321916	206774	509412	460932	235471	214945	450723	139979	171310	164518	347054	491577	634512	458972	476986	447287	605160	489174	476333	369540	517224	614835	512608	399772	330841	219268	329847	356775
846	RPNeg	341.789	0.845	643926	588440	918937	781703	686536	768503	764048	844086	633153	734348	590969	798250	532552	749288	671735	839454	682288	683633	709652	1.05661e+06	685527	581087	713059	861966	799796	648717	828840	815746	783063	698333	784424	710796	643803	696563	702388	738930	787583	847737	633908	835331	708700	773237	677189	750122	753321	707615
847	RPPos	341.862	0.759	1.44299e+07	1.1794e+07	1.79905e+07	1.77803e+07	1.60388e+07	1.61137e+07	1.75614e+07	1.60704e+07	1.2455e+07	1.7566e+07	1.50248e+07	1.67143e+07	8.32621e+06	1.36149e+07	1.65015e+07	1.91442e+07	1.35781e+07	1.5172e+07	1.5967e+07	1.64852e+07	1.47189e+07	1.25991e+07	1.49205e+07	2.02992e+07	1.62827e+07	1.12859e+07	1.8224e+07	1.87189e+07	1.36646e+07	1.35682e+07	1.34973e+07	1.3925e+07	1.32544e+07	1.42415e+07	1.49216e+07	1.3532e+07	1.24469e+07	1.37306e+07	1.39885e+07	1.67325e+07	1.42536e+07	1.40333e+07	1.42457e+07	1.59081e+07	1.52056e+07	1.55998e+07
848	RPNeg	341.896	0.996	63812.8	97960.2	16904.3	21754.8	75251.1	18494.9	17703.9	19907.5	335532	31947.6	191201	21544.2	248139	24259.5	30518.9	23893	178603	275686	186996	53362.8	121650	168026	135015	70312.7	159099	105090	59843.9	24267.2	199662	179159	163260	184580	180568	142826	126498	167091	132770	180166	226643	25761	22130.7	27838	25748.3	25957.4	29720	24823.8
849	RPNeg	341.947	2.784	294207	427403	286378	358842	293496	335007	341249	473984	378813	338995	355613	342943	464830	268966	271631	361056	463063	335772	270428	496806	384618	301297	364366	449455	351661	477915	295432	314886	338690	384188	303870	466153	299139	345950	329475	285683	345961	370567	389480	173657	186632	204624	102846	141909	113377	149604
850	RPPos	342.069	0.817	916684	810485	285710	172944	1.09145e+06	672776	251238	158304	917346	902741	484015	443897	1.01244e+06	451915	477366	250884	471320	536007	278979	251671	887130	509341	189496	169528	505938	386160	310756	220078	1.10022e+06	836875	1.01468e+06	991630	1.13111e+06	993186	989319	1.11982e+06	854540	1.10754e+06	950009	120925	103405	198812	184626	169030	154342	92464.3
851	RPNeg	342.116	0.922	680536	991678	691180	707857	651140	647046	590479	563214	865762	677790	1.0316e+06	497202	841536	617676	594570	604260	670056	581122	579449	494459	722282	537935	557980	514752	659167	614677	621195	636946	487916	1.02626e+06	965860	893050	795556	697423	1.22336e+06	681560	939766	764134	1.07256e+06	461802	499149	530122	540091	661936	582551	617770
852	RPNeg	342.116	0.818	202571	437333	142140	130877	404495	114250	121615	109684	530662	100678	519771	120416	455187	95699.3	115662	122523	111570	191662	133140	103442	206021	181319	213618	123168	120043	68834.6	137654	138425	564945	659276	473304	617221	703467	615264	827365	535864	614123	610261	505319	149769	162114	114926	129531	124489	105742	157383
853	RPPos	342.124	1.333	24656.2	36709.1	57231.5	23984	19733.2	33683.2	28957	13791.2	65117.9	171025	131626	22030.5	32406.1	55680	15598.7	26019	60251.7	84891.2	73051.4	14034.4	28218.7	22127.2	21415.7	18618.9	22032.1	17912.8	19809.1	23830.8	69200.4	99551.2	92468.9	69341.8	87396.8	100172	106869	110989	93465.4	88400.7	43910	28304.1	38392.1	28241.3	28100.1	38275	41183.5	40230.4
854	RPPos	342.147	9.194	151516	159734	99867.1	134879	132618	115685	100718	130283	103168	150519	171903	67204.1	134671	74207.5	132926	117821	80707.1	70399.2	108023	81079.8	115982	80615.9	191687	124778	127267	200895	90305.2	121174	166175	171810	119603	152108	204433	101621	147711	105514	102523	132579	182120	66789.1	204353	86894.5	101565	85813.1	158088	92534.8
855	RPNeg	342.149	2.563	121525	206330	88108.5	69344.2	73860	170331	124053	77695.7	30019.7	189542	88849.8	175960	45228.7	170749	281057	83798.1	86266.4	118921	157744	82958.6	116997	138282	131386	93627.1	168314	145740	153819	181587	119415	188524	106252	187792	141485	135541	173954	149360	145347	128429	147971	334510	347355	306585	355145	269671	292779	398348
856	RPNeg	342.153	3.194	297107	390562	316712	333637	313591	392331	376219	285428	344527	413601	295783	313786	340366	328644	473200	359956	328772	330001	406156	388768	260019	345151	313420	290724	299655	362178	336903	309920	252813	417494	339503	249589	375519	317671	332796	369015	370698	284248	295780	281796	94800.4	51759.2	267150	41518.8	337584	35153.4
857	RPPos	342.165	0.904	1.72471e+06	1.30278e+06	867927	152343	305150	439658	418993	348622	323213	466360	196577	325128	1.32936e+06	1.16184e+06	1.11704e+06	1.45471e+06	328543	510052	540790	396967	588468	266595	763184	640700	557677	509715	583524	382631	1.11974e+06	1.1373e+06	1.05993e+06	1.21785e+06	1.25144e+06	1.31857e+06	1.25353e+06	1.29934e+06	1.23524e+06	1.04958e+06	1.04986e+06	156388	157076	137053	149517	148625	214613	165080
858	RPNeg	342.203	2.005	80681.1	121059	149392	73291.4	112091	42839.9	41420.9	43191.9	313442	518371	393021	42444.8	129883	175427	106868	72872.6	200840	254703	274271	45996.1	201848	75020	69788.9	44662.9	46381.2	112695	55205.5	53947.1	445352	425932	372299	420147	462738	442840	550891	442943	497286	383208	372081	99884.2	66131.9	54572.5	93425.6	94107.3	58483.6	61863.2
859	RPNeg	342.277	2.27	277455	359535	384032	174917	215388	338542	244028	269364	353279	358798	210587	407627	246495	341646	484590	122370	284945	276013	119231	260657	685100	533987	278429	327918	378291	558087	177445	325965	364268	381119	313875	312889	379386	377206	364363	343647	434789	300620	345289	585817	553965	478517	480312	455606	471072	526498
860	RPPos	342.288	1.13	408226	225878	369848	53411.2	403607	239629	273333	192144	253398	486897	294996	112315	281575	333507	97342.7	94373.7	160817	272279	304792	170966	377539	424280	195717	147554	255779	196458	102870	474106	875171	830658	788132	622302	640782	822711	722285	595792	1.19916e+06	719752	695355	758901	502233	545881	497770	522323	893825	516902
861	RPPos	343.221	8.648	57239.9	59498.2	106814	28238.3	94073.3	74950	134586	40666.7	135302	28732.1	70097	83756.9	41914.9	136276	30642.7	29602.8	77332.2	47344.6	116069	41082.1	105239	74044.6	84056.6	38053.1	54483.4	99047	40483.5	47874.7	79804	72523.7	41766.8	55248.4	119526	83776.2	95144.8	37752.5	74729.4	87560	31504.1	65645.7	53999.4	28716.9	28690.8	54994.4	32187.5	91909
862	RPPos	343.309	1.567	29146.4	504963	37489.7	24623.3	52328.7	29715.2	22111.7	76911.1	49895.4	27393	33140.8	27437.9	22595.9	19368.2	42388.7	237099	18766.8	29793.1	54910	22516.8	98949.8	53287.6	93709	30141.6	29911.8	6.31105e+06	20048	46752.9	168265	160965	141704	149065	169168	159693	199090	152929	151477	164652	149598	59784.1	49726	45485.4	47616.3	59389.8	56708.8	50788.6
863	RPPos	343.859	0.76	6.73738e+06	4.81468e+06	7.90236e+06	7.52852e+06	6.48206e+06	6.89011e+06	7.42914e+06	7.01891e+06	5.07861e+06	6.90919e+06	6.50483e+06	6.4258e+06	3.40608e+06	5.87678e+06	6.82625e+06	8.01506e+06	6.11454e+06	6.29122e+06	6.26224e+06	7.15384e+06	6.32679e+06	5.26161e+06	6.45658e+06	8.58289e+06	7.51557e+06	4.78818e+06	7.89933e+06	7.87172e+06	5.93599e+06	5.75033e+06	6.00976e+06	5.59927e+06	5.52403e+06	5.6753e+06	6.71447e+06	5.91218e+06	5.17294e+06	6.19327e+06	5.71036e+06	7.03668e+06	6.15182e+06	5.98036e+06	6.01934e+06	6.00604e+06	7.64659e+06	6.54065e+06
864	RPNeg	343.92	0.882	718523	536816	849722	815805	609024	620382	587930	471660	588339	682842	713734	635687	529075	677858	536059	512964	758146	483648	553657	504450	536060	548170	380523	650053	777717	597009	394872	453020	568133	630231	462307	545960	570090	555214	577003	559533	763049	387347	572878	1.07111e+06	934088	878344	1.032e+06	972861	973730	902099
865	RPPos	344.145	0.843	367489	177733	144907	68421.5	115009	139440	171093	78682.4	88986.6	199101	215450	75715.5	138197	286479	491150	515615	89477.5	97442	101332	88412.5	200340	196797	181252	81292.1	142271	108587	161970	152165	335991	390079	89883.3	373724	336183	522692	405494	430681	233992	358741	419203	214379	106545	93670.3	121728	109781	128042	99849.5
866	RPPos	344.181	0.92	386797	127274	273572	54078.5	85073.6	89140.9	52935.7	52669.2	129550	98259.9	156228	87179.2	283367	138308	512500	197568	76499	87988.4	171247	136510	225504	79392	164068	63892	139169	78561.1	59874.3	73219.4	333577	461502	278664	394338	359779	499461	480394	411988	412864	331595	311306	68833	65888.8	62417.6	118215	68215.2	97942.8	112925
867	RPNeg	344.219	1.258	30342.5	25085.9	25425.3	24431.7	26056.4	21818.2	24435.5	22400.2	184648	213329	332888	254550	257696	247552	232581	133212	162353	102216	127237	214056	509478	222595	267407	151155	284574	248179	250146	372922	167249	175933	154890	181696	186741	186041	192803	170216	205481	194510	119469	54634.5	39331.6	33420.9	35531.1	29387	99137.4	50229.5
868	RPPos	344.852	0.782	545128	528247	156888	749714	364779	475169	533171	555672	494287	382997	271451	943975	221269	357326	475063	284798	133593	313454	286601	570870	419432	257514	416757	541290	405779	67312.9	142337	153142	476966	257918	560522	311924	458801	412453	519882	396292	434411	136086	381131	519878	468129	621389	376317	288736	541255	410349
869	RPPos	344.88	3.989	1.49822e+06	1.42444e+06	1.76924e+06	1.1783e+06	1.02364e+06	1.74498e+06	1.73508e+06	880294	2.62786e+06	1.64864e+06	1.93583e+06	1.41558e+06	1.06498e+06	912485	760486	1.60113e+06	782937	1.50669e+06	1.02739e+06	2.09824e+06	1.00559e+06	1.01752e+06	1.40731e+06	1.33195e+06	1.19379e+06	1.67194e+06	905720	1.04273e+06	1.36416e+06	972026	1.51162e+06	1.34643e+06	1.54853e+06	1.54651e+06	1.34497e+06	1.20642e+06	1.21318e+06	1.23789e+06	1.36422e+06	976450	963910	602387	671493	268231	545872	770407
870	RPPos	344.881	2.024	3.08713e+06	3.30399e+06	3.00469e+06	2.90639e+06	1.87055e+06	2.77625e+06	2.48214e+06	2.78238e+06	2.03084e+06	792298	2.66172e+06	2.90108e+06	2.12891e+06	2.34939e+06	2.21486e+06	1.78654e+06	2.06731e+06	1.85921e+06	1.62938e+06	1.68935e+06	1.56944e+06	3.25947e+06	2.21159e+06	1.30138e+06	1.72945e+06	2.22346e+06	2.38189e+06	3.13607e+06	2.34641e+06	2.53036e+06	1.56505e+06	2.20245e+06	2.72803e+06	2.15155e+06	1.93134e+06	2.71946e+06	2.05177e+06	2.61706e+06	1.92855e+06	3.45478e+06	3.43439e+06	1.83994e+06	3.39568e+06	2.29524e+06	3.01759e+06	4.22085e+06
871	RPPos	345.303	1.033	137506	101359	173622	113773	113115	114586	120243	84786.1	120004	103057	144200	92555.6	112658	106227	120752	129340	125336	178492	194563	93004.3	144923	175357	170200	111259	128027	87687.2	120828	146145	1.3939e+06	1.12561e+06	1.09357e+06	1.52313e+06	1.45321e+06	1.31953e+06	1.41354e+06	1.2119e+06	1.00716e+06	1.32615e+06	1.40876e+06	247932	232486	247152	214560	236591	220146	265391
872	RPNeg	345.737	0.854	1.48476e+06	1.58149e+06	881879	1.05921e+06	1.29046e+06	1.53274e+06	940786	835997	1.45884e+06	1.23451e+06	1.41888e+06	1.03116e+06	1.67984e+06	1.45585e+06	851262	639965	1.15828e+06	1.23282e+06	1.26835e+06	506829	1.19097e+06	1.42652e+06	1.05736e+06	801523	1.10036e+06	1.00012e+06	754311	885003	1.54697e+06	1.30384e+06	1.50891e+06	1.43992e+06	1.59634e+06	1.59654e+06	1.5221e+06	1.59322e+06	1.62577e+06	1.64062e+06	1.13385e+06	1.02683e+06	1.05208e+06	1.0667e+06	1.06676e+06	1.09339e+06	1.1267e+06	1.09092e+06
873	RPNeg	345.827	0.837	7.72339e+06	7.57629e+06	1.06879e+07	9.52718e+06	8.79902e+06	9.31202e+06	1.03548e+07	1.02505e+07	7.71378e+06	9.41877e+06	8.85154e+06	9.69503e+06	7.48544e+06	8.78187e+06	9.51387e+06	1.12132e+07	9.39668e+06	8.30056e+06	9.791e+06	1.05285e+07	8.06254e+06	8.13222e+06	9.34813e+06	1.00351e+07	8.77951e+06	9.75629e+06	9.84482e+06	1.04631e+07	8.19087e+06	8.41875e+06	7.96327e+06	8.23969e+06	8.68387e+06	8.55093e+06	8.45025e+06	8.84313e+06	8.18509e+06	7.86979e+06	8.32743e+06	9.60107e+06	8.79961e+06	9.13701e+06	8.55574e+06	8.67168e+06	9.5929e+06	9.13222e+06
874	RPPos	345.856	0.807	391573	622468	953417	52983.7	779235	555538	958870	755747	735309	834927	590897	580914	121657	679491	877650	954568	866842	620632	905154	858032	71753.3	713452	643340	1.14973e+06	757770	447017	778030	809164	658070	643645	43557.9	574487	537361	737511	807771	723052	55748.7	628189	547216	826434	629495	93275.4	668107	756965	68696.5	276061
875	RPNeg	346.111	8.53	1.36899e+06	1.77156e+06	992899	1.18028e+06	1.69777e+06	1.14589e+06	1.47051e+06	1.22034e+06	1.34054e+06	1.34306e+06	1.2605e+06	527166	1.14527e+06	1.00658e+06	502965	384217	777646	1.19916e+06	599915	921254	1.31473e+06	1.24436e+06	1.385e+06	1.57244e+06	2.73043e+06	1.67162e+06	606070	1.05128e+06	1.34021e+06	1.28729e+06	1.65824e+06	1.3896e+06	1.43781e+06	1.29788e+06	1.44951e+06	1.22739e+06	1.40061e+06	1.56311e+06	1.33426e+06	544221	721516	733017	468728	984547	733174	671478
876	RPPos	346.176	0.944	63061	110382	61130.9	48493.5	43770.3	58298.3	58109.9	64001.8	68780.1	51629.1	103563	65739.2	69918.7	73917	76614.2	49208.8	98608.6	83609.4	85880.5	58161	84080.6	118019	69621.9	67289.5	55573.4	36385.3	47489.9	61890.1	119616	123725	62985.1	119043	95046.6	71388	76630.1	152162	75036.8	119979	129077	94154	77429.6	96674.1	80761.5	139082	101426	91926.9
877	RPNeg	346.214	1.225	21995.3	22471.6	23292.5	21370	20649.6	20388.1	21217.4	20948.5	222987	220336	327520	270272	294983	288783	279065	150039	181321	138990	147994	251037	260862	269970	300071	159949	330114	273628	290877	435553	132280	129418	110863	134290	150147	165781	145215	115147	171365	136251	94931	44144.4	34528.2	32973.8	27155.8	32244.9	67455.5	31220.3
878	RPPos	346.214	0.976	80970.6	164676	203870	274402	85932.3	195881	62532.1	210207	435047	503623	446472	586817	412821	588020	478499	338486	457418	399667	568836	552605	203519	602359	618016	314241	435174	530717	516190	521153	276274	397236	304586	316815	301335	254794	421757	353170	339557	293486	304511	167818	132403	117488	84206.9	88969.9	70277.6	80704.3
879	RPNeg	346.235	1.014	56857	52206.7	53065.9	45600.4	45260.9	63217.9	45736.2	44211.6	113721	52586.3	61443.5	55226.7	55206.6	53557.6	51163.8	53056.8	62268.4	55001.7	85549.3	44473.7	65210	70836.6	56581	49034.1	61517.4	55183.5	52164	52297.9	98293.6	80149.4	61365	92017.6	128696	95510	87373.9	79783.4	117032	91472.2	66654.2	261481	149028	205299	251034	198592	227451	197368
880	RPPos	346.308	2.433	207596	210977	219344	185278	124349	277261	168974	126233	112135	313439	177556	336776	144719	213629	285214	194335	185455	281337	249809	116688	577463	636793	528675	146671	289829	226602	255480	267119	420235	387977	373856	279237	250938	321607	404386	320109	364329	379161	395333	8.067e+06	9.04708e+06	1.14137e+07	8.03512e+06	9.10341e+06	7.65865e+06	1.18901e+07
881	RPPos	347.21	0.959	200204	215624	171923	194221	230475	225167	277322	239298	253721	133555	144612	207043	234683	148208	153968	201980	86563.4	155458	206689	186504	42253.8	219647	178959	128807	132392	232083	149905	108021	226618	228624	170242	230341	275328	256598	265621	191786	214410	212956	222827	1.83912e+06	2.03978e+06	2.00355e+06	2.7239e+06	1.86268e+06	2.71271e+06	2.88903e+06
882	RPPos	347.267	0.969	36175	62945.9	34454	28641.3	69850.9	32640.3	25886	25917.4	119298	21215.1	73820.3	33975.3	35357.8	27070.7	41505.8	29828.8	44252.4	87670.5	102170	27133.7	117457	86888.7	52272.6	32309.7	29701.3	23951.4	22393.7	36163.7	53915.1	57895.9	70801.1	56241.2	87111.2	53603.9	80960.9	48939	44306.8	39393	59624.5	111770	96089.5	101825	54882.3	94204	87519.1	64726.2
883	RPPos	347.319	1.555	32317.5	32467.8	25053.6	24132.6	32031.4	24450.3	25002.5	18271.3	35617.8	26678.3	25623.8	31040.4	26752.1	23235.3	20107.9	17284.4	25949.6	28435.4	23289.7	20601.8	42082.1	43463.3	27145.8	21266.9	26685	32329.4	24136.4	18774.6	148493	108908	114696	111076	137771	155239	129765	122912	133135	113932	129030	57804.4	64213.3	57002	57881.7	69852.6	64542.4	56067.8
884	RPNeg	347.734	0.859	430034	405314	213353	103213	338047	327116	270230	218340	398284	327336	356648	270027	541131	465107	146901	199897	264873	369364	317988	105833	269761	371481	260839	220679	158036	231501	220970	224945	476383	432514	507733	312603	364017	519705	439791	403835	367833	402371	532718	364100	350648	240952	320461	292442	299687	259996
885	RPPos	347.807	0.768	3.41719e+06	3.65376e+06	1.80623e+06	2.13611e+06	2.44673e+06	3.09007e+06	2.30351e+06	850753	3.73945e+06	1.1209e+06	2.70935e+06	2.18274e+06	2.93668e+06	2.25676e+06	2.06239e+06	1.65952e+06	2.26284e+06	2.64592e+06	2.32885e+06	1.54504e+06	2.55227e+06	2.69833e+06	2.37418e+06	1.53699e+06	2.72367e+06	1.66296e+06	2.0888e+06	1.4054e+06	3.95948e+06	1.48508e+06	3.55219e+06	3.15848e+06	3.69951e+06	3.46302e+06	3.08855e+06	3.29792e+06	2.46995e+06	3.39906e+06	3.14415e+06	2.71267e+06	2.83892e+06	2.47922e+06	2.26202e+06	2.66761e+06	2.57434e+06	2.48653e+06
886	RPNeg	347.824	0.836	4.78667e+06	4.65864e+06	7.19616e+06	6.23348e+06	5.31602e+06	6.3985e+06	6.27477e+06	6.87955e+06	5.47811e+06	5.90666e+06	5.78163e+06	7.21329e+06	4.63265e+06	5.72019e+06	6.06454e+06	7.142e+06	5.68855e+06	5.16602e+06	6.26272e+06	6.64455e+06	5.4913e+06	5.14025e+06	5.52575e+06	6.33856e+06	5.35206e+06	6.23483e+06	6.29218e+06	6.84481e+06	5.15529e+06	5.29051e+06	5.10337e+06	5.15815e+06	5.6287e+06	5.92472e+06	5.45632e+06	5.65394e+06	5.27297e+06	4.99474e+06	5.14907e+06	6.01858e+06	5.92992e+06	5.91708e+06	5.6878e+06	5.64418e+06	6.12493e+06	5.89698e+06
887	RPNeg	347.897	0.838	467998	806252	1.07247e+06	1.11912e+06	1.05912e+06	530018	941173	1.03995e+06	813132	498983	1.08353e+06	1.1432e+06	777965	964571	643588	1.19995e+06	409336	842594	486515	1.01009e+06	813735	874840	959793	877010	769056	871710	432365	1.37363e+06	1.01014e+06	1.1898e+06	977758	957600	1.03124e+06	846587	1.06089e+06	1.08379e+06	1.07054e+06	741511	1.25791e+06	992149	741057	957535	892954	798606	788857	747020
888	RPNeg	348.091	0.862	89696	172049	68116	96652	55235.8	115305	49905	45676.4	44112.5	89606.2	125069	39660	86450.2	114342	48117.6	50993.7	63988.2	73507.4	71421.3	39012.6	197445	68862.4	64739.6	43451.7	54450.4	102179	58819.5	57319	84270.3	89877.8	72320.2	80531.1	71906.5	51176.3	120826	79566.2	89702	88305.4	67926.2	38949.6	41083	42634	44084.2	54855.7	49056.4	52935.5
889	RPPos	348.176	0.804	5.34916e+06	6.55152e+06	7.50627e+06	5.21852e+06	4.80108e+06	5.66636e+06	5.47145e+06	5.78485e+06	4.58523e+06	6.30808e+06	9.87842e+06	6.74915e+06	4.70991e+06	4.7853e+06	6.49101e+06	5.98671e+06	5.77891e+06	6.92841e+06	5.9163e+06	4.89724e+06	6.49496e+06	5.70368e+06	6.80072e+06	6.8394e+06	5.04206e+06	1.23567e+07	5.94152e+06	5.38119e+06	1.05411e+07	8.73435e+06	8.23077e+06	8.2966e+06	6.87978e+06	1.09442e+07	7.15356e+06	1.08922e+07	9.47226e+06	8.41312e+06	8.83262e+06	9.29024e+06	1.01986e+07	1.00077e+07	1.15662e+07	9.79119e+06	1.03868e+07	1.03314e+07
890	RPPos	348.191	0.995	125712	59751.7	93558.5	42350	73291.3	94717.3	35218.8	71569.9	96623.5	40195.2	39360.8	59469.7	101183	82547	165310	79866.6	71331.4	78681.6	55925.4	29961.1	67517.7	77717.7	57222.2	43312.7	75068.4	32844.3	34169.6	38065.3	129710	164783	140242	163206	196258	212699	219366	127940	196255	147021	127008	819320	751873	773495	675256	668228	819598	731859
891	RPNeg	348.193	1.751	2.3332e+06	942832	1.5827e+06	2.83582e+06	1.74921e+06	690383	488163	923412	1.54277e+07	4.93281e+06	4.97047e+06	3.57599e+06	5.55624e+06	1.52122e+06	2.37615e+06	625647	1.19964e+07	2.30222e+06	1.15497e+06	2.1357e+06	1.09737e+07	3.59057e+06	483635	7.47048e+06	1.53903e+07	4.83903e+06	1.85053e+06	4.07669e+06	3.96257e+06	4.33465e+06	3.91333e+06	3.94649e+06	4.44153e+06	4.70835e+06	4.52537e+06	4.54295e+06	4.77119e+06	3.93391e+06	3.44214e+06	92916.7	118814	77904.2	108957	100040	110015	99947.5
892	RPNeg	348.23	1.177	23190.6	23333.7	26520.7	21777.2	20939.5	22816.4	23470	23585.9	252287	371090	329018	322915	552685	368960	613050	171470	194068	110686	166459	293973	273013	224598	216671	205341	370877	337664	284447	511523	146691	207518	152575	203388	207730	164897	154058	182200	235820	158265	155475	160901	121841	96972.8	111908	96624.8	84709.7	114442
893	RPPos	348.23	1.222	42095.9	49901.5	42934	32437.2	51347.1	40586.3	32369.7	45255	235779	172245	192317	172369	83498.9	53217.8	178628	78858.3	153539	64272.5	89449.1	333782	306859	149488	224291	171975	949127	750327	822657	902449	106743	111865	98887.2	78562.8	86307.2	90013.8	122116	103613	103210	100941	94341.9	107157	93856.4	142364	103935	105768	96871.9	83642.7
894	RPNeg	348.266	2.091	173469	362828	79005.5	335752	139845	74315.1	217932	67752.3	365752	129769	381476	973755	227269	149758	133978	141287	165153	553204	430482	80385.6	380384	411739	377132	158698	151270	87829.3	65721.7	57009.1	339745	439664	379102	330970	398882	424904	371915	430394	418948	409507	290265	8.53416e+06	7.84819e+06	7.48982e+06	8.19557e+06	8.33973e+06	8.49085e+06	8.40237e+06
895	RPPos	348.879	0.788	2.27452e+06	1.44582e+06	2.01307e+06	1.88183e+06	1.65241e+06	2.16439e+06	2.41745e+06	1.29347e+06	1.43486e+06	1.41425e+06	1.69556e+06	1.67706e+06	738688	1.23301e+06	1.32134e+06	1.88223e+06	1.26223e+06	1.33271e+06	1.55808e+06	1.91946e+06	1.45763e+06	1.15187e+06	1.51469e+06	1.6733e+06	1.70513e+06	1.3578e+06	1.49557e+06	2.13208e+06	1.40989e+06	1.28389e+06	1.28921e+06	1.4375e+06	1.41192e+06	1.53652e+06	1.90012e+06	1.24537e+06	1.34613e+06	1.37454e+06	1.27439e+06	1.20781e+06	939281	1.16469e+06	663815	765833	1.07892e+06	1.09206e+06
896	RPPos	349.804	0.772	1.7694e+06	1.92447e+06	1.15511e+06	1.23134e+06	1.57726e+06	1.75387e+06	1.34458e+06	1.06368e+06	1.99985e+06	1.01067e+06	1.82318e+06	1.14553e+06	1.63309e+06	1.35936e+06	1.26569e+06	917052	1.22901e+06	1.29191e+06	1.04958e+06	818998	1.58548e+06	1.31891e+06	1.47509e+06	919708	1.55426e+06	777983	1.18677e+06	902226	1.93784e+06	1.79582e+06	1.89012e+06	1.67194e+06	1.95542e+06	1.6117e+06	1.6752e+06	1.94978e+06	1.48228e+06	2.1152e+06	1.85936e+06	1.35268e+06	1.44713e+06	1.20652e+06	1.12135e+06	1.47835e+06	1.17731e+06	1.41942e+06
897	RPNeg	349.821	0.838	1.46986e+06	1.56706e+06	2.27913e+06	1.89302e+06	1.7833e+06	1.86775e+06	2.02593e+06	2.11395e+06	1.56809e+06	1.88583e+06	1.801e+06	1.92413e+06	1.44899e+06	1.96221e+06	1.91488e+06	2.26094e+06	1.66851e+06	1.668e+06	2.0551e+06	1.90267e+06	1.82257e+06	1.75767e+06	1.73223e+06	2.07803e+06	1.68997e+06	1.93493e+06	2.08184e+06	2.18684e+06	1.55767e+06	1.82501e+06	1.61323e+06	1.64921e+06	1.83048e+06	1.93251e+06	1.74722e+06	1.83739e+06	1.59669e+06	1.71158e+06	1.61531e+06	1.82524e+06	1.86019e+06	1.85079e+06	1.83232e+06	2.00186e+06	1.86679e+06	1.7901e+06
898	RPPos	349.929	0.808	554370	591294	748670	877528	554237	729662	1.02251e+06	446183	491009	453589	834115	524541	514253	482176	516878	633966	1.04863e+06	634856	573850	552554	1.04873e+06	572767	492859	462593	789969	681167	449395	288515	613376	641546	683353	674558	564392	1.0532e+06	357075	730131	673023	595699	411573	1.03455e+06	885407	852060	1.08026e+06	1.1011e+06	969676	1.35751e+06
899	RPNeg	350.031	0.811	138816	119161	121406	97844.4	109354	118756	110857	67693.6	148948	27317	81218.9	132517	9448.6	77992.6	91554.1	110870	142318	97488.1	114005	101424	92762.6	88916.6	102862	96884.8	142698	145372	15082.9	84112.9	76709.4	106613	86782.1	88347.6	78361.1	109162	106017	75594.8	86152.2	10938.9	82713.1	70444.2	12038.1	48300.8	59197	50626.5	51322.4	60355.9
900	RPPos	350.171	0.934	587526	432630	140166	58312.2	76051.4	77306.8	71053	69789.9	76832.1	115930	57379.7	58572.2	435756	251183	583714	322461	77670.1	95827.2	157856	84943.4	136563	100853	76052.3	112661	80095.1	85565.1	142542	73701.7	269917	291004	337445	378838	292930	471314	309781	270915	326053	265090	348986	104599	165057	77593.3	78460.3	84662	79476.9	142561
901	RPPos	350.207	0.974	102152	148351	85078.3	67181.7	92436.9	62982.6	67250.4	56306.1	251692	70744.8	301534	68025.9	209107	74846.1	212974	69303.9	118252	131079	132112	63703.6	217805	178872	103184	71672.1	97479.1	76535.2	65153.2	78117.7	334823	349074	322301	338334	335314	395103	323479	360167	397460	334277	301453	414089	301334	368196	225075	509190	330295	347076
902	RPNeg	350.209	1.042	99423.3	111195	113368	80623.9	133682	80620.2	92637.7	104416	209727	109562	175562	168256	118146	170405	118378	79920	173290	97774.2	116751	126138	229019	227452	134051	167920	220467	166072	113327	152719	132317	202280	170629	173863	201438	157607	219363	226380	188712	191636	162744	4.14005e+06	2.99281e+06	3.38114e+06	3.84473e+06	3.49707e+06	3.36374e+06	3.20281e+06
903	RPNeg	350.245	1.12	84490.3	82375.5	93404.7	96174	81718.9	77434.4	73130.2	74412.1	8.24358e+06	8.95474e+06	8.80792e+06	8.82432e+06	6.41963e+06	8.85687e+06	8.04499e+06	7.54367e+06	5.23512e+06	3.48958e+06	4.36173e+06	5.48087e+06	8.13681e+06	9.09907e+06	8.40862e+06	8.88e+06	6.17676e+06	5.96505e+06	5.50136e+06	8.19978e+06	4.66999e+06	4.76251e+06	4.3706e+06	4.4972e+06	4.95976e+06	5.24925e+06	4.96783e+06	4.83038e+06	5.15249e+06	4.64219e+06	4.11654e+06	2.60462e+06	1.83347e+06	2.44749e+06	2.45468e+06	2.62134e+06	2.99596e+06	3.4394e+06
904	RPPos	350.246	1.176	805834	1.10917e+06	766922	943367	736699	1.11079e+06	1.17613e+06	754513	3.11885e+06	2.33168e+06	2.49401e+06	3.1069e+06	2.21069e+06	2.72498e+06	3.12969e+06	1.77397e+06	1.55077e+06	1.69422e+06	1.48827e+06	2.05952e+06	1.88533e+06	2.64186e+06	1.81833e+06	1.70767e+06	1.91837e+06	1.79009e+06	2.0619e+06	2.68882e+06	1.86044e+06	1.71134e+06	1.75822e+06	2.09677e+06	2.38554e+06	1.68108e+06	1.71227e+06	2.11968e+06	1.8699e+06	1.94471e+06	1.7963e+06	2.88532e+06	2.1935e+06	2.78443e+06	2.34828e+06	2.17766e+06	2.11341e+06	2.17112e+06
905	RPPos	351.111	0.987	98431.9	96456.7	77483.5	78721.6	87603.1	88477.4	66892.8	64085.2	493971	58387.3	197523	84152.1	154433	70651.4	105999	76434.8	106815	161408	138726	58626.7	131172	146497	403174	114733	78491.5	62434.4	61627.1	77323	161952	155871	197135	153394	210644	144510	119226	154274	203765	161667	171905	154084	126573	144328	157423	154128	151124	133868
906	RPPos	351.277	1.452	18774.5	24192.2	21434.3	14070.7	17939	13701.1	13284	20901	604712	568817	378853	471479	220478	232547	389458	315771	1.19948e+06	1.27741e+06	1.10439e+06	1.66388e+06	1.97221e+06	1.69524e+06	1.06174e+06	1.4588e+06	430890	404417	499014	661901	670777	756466	605844	637204	776444	787135	690471	701898	696624	706637	643653	241245	198494	170212	228155	209946	223134	214507
907	RPNeg	351.783	0.868	316403	592453	897143	1.06136e+06	834282	705972	544085	699897	828355	611178	682861	463567	1.1775e+06	569777	315620	884379	567361	694678	479956	844885	617256	759843	678405	494871	578218	565254	712769	495400	934370	799211	854856	938404	799551	956832	1.04952e+06	886537	812393	729983	988484	1.1622e+06	991982	1.14248e+06	1.13339e+06	431148	1.12281e+06	943354
908	RPNeg	351.818	0.831	190750	284718	464921	463214	421035	316865	500442	384317	167047	325253	389242	408156	137640	250953	400547	462720	281007	376742	357756	372014	160891	318651	408835	448484	391385	379978	446833	497761	338300	365522	309293	231901	305046	382754	322565	382745	285665	326029	323462	366556	335202	253768	316099	181945	187528	302641
909	RPPos	351.89	0.751	1.37679e+07	1.29942e+07	1.76312e+07	1.70452e+07	1.74472e+07	1.81517e+07	1.80957e+07	1.79477e+07	9.89398e+06	1.771e+07	1.5993e+07	1.7995e+07	9.56553e+06	1.53968e+07	1.72525e+07	2.05111e+07	1.41331e+07	1.51184e+07	1.48477e+07	1.8304e+07	1.56398e+07	1.22875e+07	1.61736e+07	1.86083e+07	1.70992e+07	1.14963e+07	1.89014e+07	1.89014e+07	1.41184e+07	1.52192e+07	1.48155e+07	1.36089e+07	1.39802e+07	1.50057e+07	1.51404e+07	1.44167e+07	1.44214e+07	1.47635e+07	1.41625e+07	1.13644e+07	1.71845e+07	1.28829e+07	1.50302e+07	1.53064e+07	1.62621e+07	1.6216e+07
910	RPNeg	351.952	0.888	1.14563e+06	1.10435e+06	1.84049e+06	1.37187e+06	1.25191e+06	1.37626e+06	1.34188e+06	779407	1.25924e+06	1.14155e+06	1.69757e+06	1.22404e+06	1.19253e+06	1.61099e+06	1.21511e+06	1.01107e+06	1.63764e+06	949814	812039	1.25076e+06	1.56224e+06	992308	787550	1.35405e+06	1.65625e+06	1.12535e+06	938211	993822	1.19806e+06	1.42316e+06	968289	1.20969e+06	1.35599e+06	1.15166e+06	898026	1.29312e+06	1.30428e+06	1.21079e+06	1.22183e+06	1.72294e+06	2.10145e+06	2.07937e+06	2.01786e+06	1.92433e+06	2.00199e+06	1.99954e+06
911	RPPos	352.186	0.942	837976	663314	311365	83873.8	110664	257981	181633	146848	90673.1	218017	120657	120883	598677	348025	567340	598534	311311	366930	288105	218204	305162	217783	331575	588929	245452	172176	382879	362645	420067	575112	486623	579895	565069	505896	628489	442655	530047	378976	599756	85693.1	81344.1	71014.7	73517	81168	77469.4	94865.7
912	RPPos	352.223	1.024	154087	267339	81311.3	28777.1	309602	40094.7	26905.2	30403	568422	25930.6	575757	32236.9	220541	39327.8	73697.1	41083.5	77198.9	148290	130942	38113.9	494431	282339	270257	41370.2	78310	29146.3	29780.2	26632.9	431029	588511	478776	380954	488101	481469	501988	608890	486743	525515	388652	3.00932e+06	2.29461e+06	2.48054e+06	2.49783e+06	2.54072e+06	2.26774e+06	2.67121e+06
913	RPNeg	352.225	1.134	54682.9	87622.6	61949.6	64729.9	55077.3	48352.5	57459.5	46603.5	99969	56030.1	89095.6	167842	75335.1	64001.5	107318	54862.6	58688	92980.7	77351.1	40950.2	101475	125284	116689	53539.5	111506	47250.9	58793.9	53836.5	164347	172259	142064	134361	175232	174272	149292	197718	180902	114666	164838	1.47993e+07	9.603e+06	1.90674e+07	1.42823e+07	1.76306e+07	1.4735e+07	1.64256e+07
914	RPNeg	352.261	1.431	19305.4	16602.9	22548.3	17848.1	15828.4	18415.2	16740.8	15439.3	196467	215290	241254	169425	102144	108629	146145	69796.4	26708	16273	18518.3	25805.3	45960.8	42906.3	15773.5	21747.8	165760	102294	124790	203318	72800.6	76462.4	50662.7	90846	70376.8	78961	69734.5	77432.5	91024.2	73774.1	52847.8	25097.5	24808	22667	21650.8	23906.1	24071.1	30633.4
915	RPPos	352.317	2.205	62214.1	205220	117023	30528.8	534430	58291.3	35778.5	117866	116382	43052.9	126583	52143.7	200282	36916.4	92539.3	46007.4	68861.4	73452.5	125986	213836	147015	71741.4	130180	289292	41711.7	88749.6	586515	155464	511854	574659	548979	582459	501997	605386	586751	503947	514938	450129	649100	470881	378270	369792	459379	368941	420060	403457
916	RPPos	352.894	0.757	305489	213825	353068	393142	389563	364073	250217	173281	211917	541410	385783	510300	223168	360291	411318	182201	218928	338314	205888	456051	146249	145795	210685	431099	516828	138650	283382	273562	242861	421897	177860	250096	154479	315882	331769	522411	285033	198283	278930	349826	298298	349258	293506	214963	230478	402712
917	RPPos	353.27	1.57	31998.5	27675.5	91785.9	251300	75663	106252	110157	129203	30141.6	111941	70713.8	82689.8	22891.9	26340.7	28690.6	38455.2	72753.7	52668.7	84562.7	63389.2	35807	85934.4	53437.6	117248	85227.6	84811.1	82983.3	85900.4	141306	184058	114515	133062	143356	201601	120960	172547	174575	130722	136305	159869	144919	119035	93790.4	99987.8	166479	146344
918	RPPos	353.329	6.934	6553.89	39649.7	31876.3	35699	11425.5	50784.2	8564.97	30979.6	10587.9	27942.8	19847	9445.16	15493.1	12180.9	22502.1	10298	40763.7	11378.2	13653.9	6197.43	10218.5	21264.2	57219.6	10461.1	11709.5	7498.71	23897.1	17456.7	28788.6	8311.74	23764.1	15822.1	38497.6	7618.3	8307.1	35123.5	24856.5	25047.8	18577.2	18377.3	54273.5	28796.1	21867.5	20361.1	22439.1	21689.3
919	RPNeg	353.769	0.848	1.50834e+06	835674	780716	1.12998e+06	1.43948e+06	1.24332e+06	497834	666992	1.32292e+06	1.0169e+06	1.24472e+06	594361	1.50851e+06	1.29126e+06	884957	536792	1.01251e+06	1.24704e+06	520945	366663	1.07552e+06	1.33693e+06	966526	596184	891446	1.03662e+06	656043	618936	1.32309e+06	1.39817e+06	1.29632e+06	1.32111e+06	1.57296e+06	1.4338e+06	1.37806e+06	868114	1.48614e+06	1.26374e+06	1.52416e+06	745418	1.08422e+06	1.18497e+06	874713	901029	1.20969e+06	572221
920	RPNeg	353.78	0.876	566883	353071	514117	730965	494458	433028	440600	504446	517645	380845	551833	325145	718344	412055	248716	584712	437075	406738	357895	634878	293862	455173	358688	292653	340594	329132	488055	298367	619690	460788	606008	597214	623696	677827	635582	584160	518916	446205	687268	579441	759387	669140	678284	788360	733583	669663
921	RPPos	353.887	0.756	3.5273e+06	3.40005e+06	4.70935e+06	4.59671e+06	4.59701e+06	4.66638e+06	4.6238e+06	5.15044e+06	3.79756e+06	4.68603e+06	4.22555e+06	4.80576e+06	2.42436e+06	3.48342e+06	4.99857e+06	6.09103e+06	4.16937e+06	4.70994e+06	4.21963e+06	4.6345e+06	4.38846e+06	3.27841e+06	3.83303e+06	5.67309e+06	4.36595e+06	3.19596e+06	5.02219e+06	5.06584e+06	4.11038e+06	3.68519e+06	3.60234e+06	3.78006e+06	4.0223e+06	3.68912e+06	4.345e+06	3.84226e+06	3.80093e+06	3.74236e+06	3.84242e+06	4.79769e+06	4.44573e+06	3.6229e+06	4.29611e+06	4.11214e+06	4.16131e+06	3.71473e+06
922	RPNeg	353.949	0.893	378260	256500	350067	231637	266020	343936	253109	243727	248034	259789	348856	317779	248916	323001	269157	224349	423501	150815	205062	298127	315812	176618	224448	283418	405270	198737	138639	118169	267378	323120	322523	192086	198243	243272	278691	252808	348030	219011	296367	476505	484794	452951	538171	472676	247555	528621
923	RPPos	354.05	0.734	172111	221961	177912	244607	230687	146361	140301	220536	305904	84780.1	192005	190488	222436	171742	89101	174486	213873	142683	211152	212558	252612	315809	157914	176136	174352	114175	75462.1	132152	257252	181628	260359	298614	336071	253444	193663	323256	214322	223812	92993.6	65118.1	93714.4	88753.6	68549.7	99368.7	115300	43089.2
924	RPNeg	354.149	2.465	722040	1.30755e+06	452147	537783	203599	954629	602967	289050	150428	631049	317871	784562	271961	822779	1.40906e+06	552609	229746	999861	908938	591589	189939	597794	701658	172325	468356	571321	656640	688652	595878	513145	474062	505924	578435	544249	518398	406270	560856	495242	622802	1.90976e+06	1.78675e+06	1.49619e+06	1.76414e+06	1.62745e+06	1.82659e+06	1.68088e+06
925	RPNeg	354.171	2.746	493387	1.12213e+06	385970	437811	212930	1.19504e+06	886569	336481	300745	1.43325e+06	558985	1.65361e+06	521082	1.40167e+06	2.04438e+06	688313	289559	1.21898e+06	1.3071e+06	766760	365868	923627	1.37446e+06	349811	719457	1.20339e+06	1.2391e+06	1.54518e+06	906954	1.00871e+06	851801	813427	1.01355e+06	1.00291e+06	1.00787e+06	1.07835e+06	1.02753e+06	802236	838393	2.91925e+06	2.5003e+06	2.77449e+06	2.32103e+06	2.70296e+06	2.58828e+06	2.40808e+06
926	RPPos	354.196	2.653	86177.4	172950	59772.4	39726.2	49777.9	105061	41394.9	36937.1	85365	70890.7	50034.3	76606.1	72023.6	43796.3	48806.2	35615.2	278641	410829	325799	61150.3	405866	453819	397596	190536	63590.5	38512.7	44748.4	64755.7	84346.4	79794.6	97075.6	94679.7	74450.8	84603.7	94173.7	88710.2	80738.2	81905.6	82465.6	89438.6	88375.8	68754.6	56393.8	98085.6	88792.6	103817
927	RPNeg	354.24	1.163	72955.8	56901.4	49746.3	42704.9	36734.4	37802.6	52708.6	33798.3	33587.2	205427	36649.3	35798.3	32753.8	32858.7	161291	38841.3	126897	31230.9	118481	28065.7	62077.7	244904	32736.9	35187	37267.6	30693.3	36483.2	117140	200332	40094.4	185510	191820	49927.4	252005	201961	202952	190893	219622	178794	6.56416e+06	5.19782e+06	2.34843e+06	2.8798e+06	5.917e+06	2.30005e+06	4.52348e+06
928	RPPos	354.256	1.211	4.44434e+06	2.85563e+06	6.37039e+06	2.03055e+06	8.54026e+06	8.45343e+06	4.04975e+06	4.85399e+06	1.73843e+06	1.33363e+06	4.20587e+06	3.28452e+06	281119	350030	656060	744846	468267	252639	469966	1.20538e+06	7.61001e+06	7.03646e+06	2.89919e+06	3.29611e+06	1.29737e+06	593832	1.74293e+06	365494	4.29315e+06	3.97705e+06	4.1538e+06	3.98056e+06	4.17838e+06	4.14241e+06	4.20949e+06	4.37272e+06	4.21997e+06	4.01706e+06	4.04805e+06	7.57394e+06	6.95571e+06	6.69801e+06	7.22395e+06	7.54684e+06	7.16121e+06	7.33427e+06
929	RPPos	354.333	2.387	31141.4	44426.2	28477.1	31727.8	290547	51177.9	48007.9	51846.1	63053.1	67685.2	67238	77299.5	44216.8	42306.4	57609.8	56466.1	40974.6	44156.2	68815.9	58688.3	55721	47723.8	56840.2	46450.3	79290.1	30981.5	241223	38883.7	115929	150483	115118	76230.1	116124	132383	135382	97010.7	53923.3	107845	134913	184953	205566	114824	132883	86945.4	177063	106574
930	RPPos	355.178	0.82	183810	576865	149330	124185	85349.3	124340	131678	119105	104426	144141	135855	97056.4	202244	106782	397697	119053	119927	114651	128224	110261	256552	101568	1.6963e+06	2.27871e+06	149985	108055	287338	117172	509346	611746	685135	754029	706996	1.0125e+06	580228	640450	768689	488460	584531	165806	112993	116676	117372	127838	129139	127986
931	RPPos	355.382	2.274	68964.1	51925.8	142438	71793.6	126441	90936.3	75092.4	96743.7	122197	138714	110436	120294	98162.4	96347.1	92861.9	95062.1	86864.3	87710.3	143930	111013	108976	115818	112353	89304.3	106724	96557	126617	92037.6	250642	288400	445861	405478	376761	328573	227441	341084	339430	325835	345082	186415	156795	155699	162190	167281	168840	159571
932	RPNeg	355.766	0.846	531400	568063	253988	460595	709254	367072	291784	133328	632905	324322	482673	307449	649038	671396	384520	202667	431974	607576	448203	267397	373995	590982	433602	261293	289275	418778	289491	359929	558642	656649	562781	461455	629158	590251	520783	574919	620978	508726	613042	375484	479017	539031	320071	373749	479679	430408
933	RPNeg	355.856	0.83	8.14566e+06	7.79501e+06	1.07051e+07	9.85424e+06	7.39409e+06	9.60884e+06	1.0119e+07	1.10201e+07	7.93048e+06	9.7409e+06	8.57885e+06	1.05067e+07	6.72524e+06	9.62434e+06	1.03884e+07	9.10968e+06	1.00533e+07	9.6177e+06	9.28842e+06	1.1606e+07	8.68839e+06	8.20427e+06	9.46683e+06	1.12672e+07	8.63593e+06	9.94274e+06	9.95726e+06	1.13298e+07	8.6094e+06	8.50091e+06	8.78764e+06	8.20498e+06	9.04045e+06	8.98123e+06	8.81478e+06	7.32152e+06	8.89177e+06	8.49871e+06	8.91848e+06	9.70467e+06	1.02229e+07	9.59736e+06	9.20787e+06	9.94674e+06	9.42824e+06	8.20375e+06
934	RPNeg	356.126	1.007	46153.5	33347.7	42617.8	36478.4	36790.2	51377.1	37193	35618	47150.4	45266.3	47290	37160.6	44823.5	40346.6	41175.4	42972.1	45237.2	43995.1	47027.3	35810.3	52343.2	49682	43165	39879.3	53269.2	44817.3	45258.7	41118	55435.6	55875.3	84240.1	48003.5	65996.6	54562.1	64402.8	81904.3	60846	57276.3	56507.3	53099.1	60450.9	50377.8	48900.9	47937.7	55793.7	49803.4
935	RPPos	356.14	1.518	49433.6	187664	192327	39169.7	78001.6	33568.4	36086.5	25800.1	233990	592571	496542	70852.3	156759	199229	75684.5	145862	284211	244941	262154	44340	213697	75638.2	82979.3	52180.2	51598.6	40257.2	36696.6	68393.2	313522	327959	340983	344130	332464	409747	399907	369180	337182	293689	288172	53145.6	57943.3	47534.2	71304.7	71645.1	62232.2	63320.3
936	RPNeg	356.165	2.745	9.35172e+06	2.41291e+07	9.78128e+06	8.75941e+06	5.89514e+06	2.23818e+07	1.88258e+07	6.96791e+06	6.79569e+06	2.91506e+07	1.40733e+07	3.36675e+07	1.09257e+07	2.91547e+07	4.35289e+07	1.55686e+07	6.77368e+06	2.46876e+07	2.81397e+07	1.76929e+07	7.25905e+06	2.00947e+07	3.21529e+07	7.84383e+06	1.58819e+07	2.49683e+07	2.82586e+07	3.3194e+07	1.85378e+07	2.1372e+07	1.76449e+07	1.93772e+07	2.12951e+07	2.42059e+07	2.04878e+07	1.9282e+07	2.02901e+07	1.87114e+07	1.8925e+07	5.944e+07	5.49714e+07	5.60903e+07	5.34706e+07	5.3054e+07	5.30462e+07	4.9391e+07
937	RPPos	356.272	1.18	227901	259495	450874	188850	195735	137533	158528	317965	34808.6	32574.7	55426.2	75520.2	24117.7	24884.2	44976.5	34461.5	28706.8	42477.6	33830.8	52641.8	53899.7	103091	33689.8	50486.2	28370.9	23871.6	19489.5	19425.4	129524	119496	84772.8	99995.6	105908	129102	136121	112898	108430	114372	106947	105743	75832.1	80728.9	72734.9	91437.6	114411	98773.3
938	RPPos	356.272	1.552	158810	208947	246009	46489	415142	237311	191124	254656	38878.8	38018.9	46797.3	102145	27452.2	24025.8	21208	41557.6	23377.5	30567.3	24676.9	24858.5	97666.9	431592	197654	84339.9	25825.2	33135.1	19090.5	18325.4	135340	111168	120345	112805	145908	169801	133109	138255	136591	92165.1	135401	186108	157378	172081	208382	212630	261851	204320
939	RPNeg	356.329	3.581	33636.1	22748.7	55948.9	32393.2	32119.8	33041.8	45335.8	25805.9	51831.5	46242.1	43448.7	32286.7	24410.2	45020.8	26846.9	33033.7	27310.2	21842.9	64396.4	22121.6	56588.5	25558.8	60562.3	52924.4	47331	49330.5	48685.7	44349	150903	179247	132401	137011	137462	185499	144755	135834	184201	156382	135977	103037	120692	80943.5	80068.1	140526	99905.9	98958.3
940	RPPos	356.911	0.793	1.14919e+06	586113	1.28014e+06	686164	1.08676e+06	1.25387e+06	1.39518e+06	407110	790070	1.30488e+06	887804	1.06937e+06	325815	791157	812748	1.69219e+06	841729	439355	573864	875559	1.25469e+06	577464	437496	1.04094e+06	1.57121e+06	444425	1.39004e+06	1.17217e+06	820618	1.08701e+06	692940	733226	834746	1.00314e+06	909277	521598	944821	1.00119e+06	823265	267437	564449	397471	402819	545615	427434	432922
941	RPNeg	357.165	2.746	835333	1.88962e+06	904387	754039	556213	1.93374e+06	1.57594e+06	557118	547088	2.49955e+06	1.21892e+06	2.92675e+06	909109	2.35343e+06	2.96106e+06	1.4369e+06	660981	2.1814e+06	2.28332e+06	1.35957e+06	729881	1.74698e+06	2.65329e+06	635225	1.42684e+06	2.2469e+06	2.63693e+06	2.76909e+06	1.66465e+06	1.83197e+06	1.6052e+06	1.59603e+06	1.7802e+06	1.88259e+06	1.82133e+06	1.64897e+06	1.72843e+06	1.74995e+06	1.60848e+06	4.63094e+06	4.16138e+06	4.59065e+06	4.41573e+06	3.42389e+06	4.15612e+06	3.96371e+06
942	RPPos	357.221	1.021	598934	94037	49474.9	32027.1	42899	65442.4	44579.5	66375.8	69073.5	41103.6	450235	58396.5	66334.5	91286.5	63858.1	88247.9	62059.4	72973.5	108856	43782.2	65972.4	96880.7	270260	61024.4	34979.9	86506	34236.3	41209.1	202207	218958	256810	182926	226884	240401	178952	196670	178882	164527	285788	1.02568e+06	489557	287009	177741	137283	116729	156874
943	RPPos	357.301	2.719	84189.4	195708	69672.7	88409.2	45024.5	222510	117224	45295.9	53790.6	161732	102789	194998	80510	293731	293612	112734	43101.5	161018	165847	85777	36491.6	137308	130493	60851.4	98760.8	118628	168744	187819	109121	110114	115719	95071	111726	141150	103202	94965.3	83017.7	101158	137067	115857	118025	70982.7	55154.7	99326.3	82685.1	70406.2
944	RPPos	357.361	2.454	342825	372417	534993	490973	157548	408871	501217	226303	60338.8	555284	547110	328367	227153	283919	362697	350034	328277	77417.7	116876	171759	185552	360892	177037	329230	510477	261575	293408	366523	331070	307999	237222	394533	253953	299028	315081	327887	171694	314312	468527	484105	277251	311771	216698	576333	256106	476670
945	RPPos	357.845	0.755	737959	953119	674705	517069	636363	769329	571017	632079	737304	780456	799965	474974	912196	922735	1.3544e+06	399792	697248	908113	639834	682163	1.05889e+06	811664	713137	556629	729171	698925	562036	676138	705850	861152	766740	1.04989e+06	865316	838097	1.11622e+06	923815	823730	777076	765380	767454	837393	560367	836782	654356	721472	660497
[truncated: 13,174 more rows]
[truncated: 93 more columns]

## Sheet: Compounds POS
Molecular Weight	RT [min]	RT Tolerance [min]	Norm. Area: QC_11.raw (F1)	Norm. Area: QC_10.raw (F12)	Norm. Area: QC_9.raw (F26)	Norm. Area: QC_8.raw (F40)	Norm. Area: QC_7.raw (F55)	Norm. Area: QC_6.raw (F70)	Norm. Area: QC_5.raw (F84)	Norm. Area: QC_4.raw (F98)	Norm. Area: QC_3.raw (F112)	Norm. Area: QC_2.raw (F126)	Norm. Area: QC1.raw (F140)	Norm. Area: Ref_11.raw (F2)	Norm. Area: Ref_10.raw (F11)	Norm. Area: Ref_9.raw (F25)	Norm. Area: Ref_8.raw (F39)	Norm. Area: Ref_7.raw (F54)	Norm. Area: Ref_6.raw (F69)	Norm. Area: Ref_5.raw (F83)	Norm. Area: Ref_4.raw (F97)	Norm. Area: Ref_3.raw (F111)	Norm. Area: Ref_2.raw (F125)	Norm. Area: Ref1.raw (F139)	Norm. Area: Blank_No_IS_02.raw (F3)	Norm. Area: Blank_2.raw (F4)	Norm. Area: Blank_No_IS_01.raw (F141)	Norm. Area: Blank_1.raw (F142)	Norm. Area: 24A_T1_I3_G1_L1.raw (F5)	Norm. Area: 20A_T1_I3_G1_L1.raw (F10)	Norm. Area: 25A_T1_I1_G2_L1.raw (F20)	Norm. Area: 14A_T1_I1_G1_L1.raw (F24)	Norm. Area: 17A_T1_I2_G1_L1.raw (F29)	Norm. Area: 27A_T1_I2_G1_L1.raw (F34)	Norm. Area: 28A_T1_I3_G1_L1.raw (F41)	Norm. Area: 29A_T1_I2_G1_L1.raw (F43)	Norm. Area: 15A_T1_I2_G1_L1.raw (F47)	Norm. Area: 8A_T1_I2_G2_L1.raw (F48)	Norm. Area: 23A_T1_I3_G1_L1.raw (F51)	Norm. Area: 4A_T1_I3_G2_L1.raw (F64)	Norm. Area: 26A_T1_I1_G2_L1.raw (F65)	Norm. Area: 31A_T1_I1_G1_L1.raw (F67)	Norm. Area: 9A_T1_I3_G2_L1.raw (F74)	Norm. Area: 12A_T1_I3_G2_L1.raw (F75)	Norm. Area: 2A_T1_I1_G2_L1.raw (F79)	Norm. Area: 11A_T1_I3_G2_L1.raw (F81)	Norm. Area: 18A_T1_I1_G1_L1.raw (F82)	Norm. Area: 5A_T1_I1_G2_L1.raw (F85)	Norm. Area: 3A_T1_I2_G2_L1.raw (F92)
[truncated: 10,473 more rows]
[truncated: 93 more columns]

[truncated: 6 more sheets: Compounds NEG, Annotated Compounds, LIPEA IDs, Study Design, Positive Annotated , Negative Annotated]
